# Supplementary material for: ﻿Rediscovering the dancing semislug genus Cryptosemelus Collinge, 1902 (Eupulmonata, Ariophantidae) from Thailand with description of two new species
Source: Zookeys. 2021 Dec 8;1076:43–65. doi: 10.3897/zookeys.1076.75576 (PMC8674216; doi:10.3897/zookeys.1076.75576)
Supplement: XML Treatment for Cryptosemelus [file zookeys.1076.75576-treatment1.xml]

<!DOCTYPE tp:taxon-treatment
  PUBLIC "-//TaxonX//DTD Taxonomic Treatment Publishing DTD v0 20100105//EN" "tax-treatment-NSO.dtd">
<tp:taxon-treatment xmlns:tp="http://www.plazi.org/taxpub"><tp:treatment-meta><kwd-group><label>Taxon classification</label><kwd>
                  <named-content content-type="kingdom">Animalia</named-content>
                </kwd><kwd>
                  <named-content content-type="order">Stylommatophora</named-content>
                </kwd><kwd>
                  <named-content content-type="family">Ariophantidae</named-content>
                </kwd></kwd-group><mixed-citation publication-type="journal"><person-group><name><surname>Pholyotha</surname><given-names>Arthit</given-names></name><name><surname>Sutcharit</surname><given-names>Chirasak</given-names></name><name><surname>Panha</surname><given-names>Somsak</given-names></name></person-group><article-title>﻿Rediscovering the dancing semislug genus <italic><tp:taxon-name><tp:taxon-name-part taxon-name-part-type="genus" reg="Cryptosemelus">Cryptosemelus</tp:taxon-name-part></tp:taxon-name></italic> Collinge, 1902 (<tp:taxon-name><tp:taxon-name-part taxon-name-part-type="suborder">Eupulmonata</tp:taxon-name-part></tp:taxon-name>, <tp:taxon-name><tp:taxon-name-part taxon-name-part-type="family">Ariophantidae</tp:taxon-name-part></tp:taxon-name>) from Thailand with description of two new species</article-title><source>Zookeys</source><day>08</day><month>12</month><year>2021</year><volume>1076</volume><fpage>43</fpage><lpage>65</lpage><pub-id pub-id-type="doi">10.3897/zookeys.1076.75576</pub-id></mixed-citation></tp:treatment-meta><tp:nomenclature><label>﻿Genus</label><tp:taxon-name>
                <object-id xmlns:xlink="http://www.w3.org/1999/xlink" content-type="arpha" xlink:type="simple">49920EA0-6A64-5441-9259-8747E487586B</object-id>
                <tp:taxon-name-part taxon-name-part-type="genus" reg="Cryptosemelus">Cryptosemelus</tp:taxon-name-part>
              </tp:taxon-name><tp:taxon-authority>Collinge, 1902</tp:taxon-authority><tp:nomenclature-citation-list><tp:nomenclature-citation><tp:taxon-name>
                    <tp:taxon-name-part taxon-name-part-type="genus" reg="Cryptosemelus">Cryptosemelus</tp:taxon-name-part>
                  </tp:taxon-name><comment>Collinge, 1902: 76. <xref ref-type="bibr" rid="B7">Blanford and Godwin-Austen 1908</xref>: 180. <xref ref-type="bibr" rid="B38">Thiele 1931</xref>: 640. <xref ref-type="bibr" rid="B45">Zilch 1959</xref>: 326. <xref ref-type="bibr" rid="B41">Vaught 1989</xref>: 97. <xref ref-type="bibr" rid="B30">Schileyko 2003</xref>: 1332. <xref ref-type="bibr" rid="B4">Bank 2017</xref>: 53. <xref ref-type="bibr" rid="B18">Inkhavilay et al. 2019</xref>: 75.</comment></tp:nomenclature-citation></tp:nomenclature-citation-list></tp:nomenclature><tp:treatment-sec sec-type="type species" id="SECID0E6AAE"><title>Type species.</title><p><italic><tp:taxon-name><tp:taxon-name-part taxon-name-part-type="genus" reg="Cryptosemelus">Cryptosemelus</tp:taxon-name-part><tp:taxon-name-part taxon-name-part-type="species" reg="gracilis">gracilis</tp:taxon-name-part></tp:taxon-name></italic> Collinge, 1902, by monotypy.</p></tp:treatment-sec><tp:treatment-sec sec-type="description" id="SECID0EQBAE"><title>Description.</title><p>Shell thin, subglobose to globose, and imperforate. Shell surface smooth, polished, and with pale yellowish to olive tinge or golden amber. Whorls 3½–4, rapidly increasing; body whorl large and rounded. Aperture oblique and crescentic with simple lip.</p><p>Animal with reticulated skin, pale grayish, brownish, blue-gray, and blackish body marked by conspicuous oblique lines running downwards and backwards. Mantle extensions well-developed and divided into two shell lobes and two dorsal lobes. Shell lobes entirely covering shell or retracted when disturbed; left and right shell lobes usually with same color as body and with or without irregular stripes; right shell lobe (<abbrev xmlns:xlink="http://www.w3.org/1999/xlink" xlink:title="right shell lobe" id="ABBRID0EXBAE" xlink:type="simple">rsl</abbrev>) broad and triangular; left shell lobe (<abbrev xmlns:xlink="http://www.w3.org/1999/xlink" xlink:title="left shell lobe" id="ABBRID0E2BAE" xlink:type="simple">lsl</abbrev>) narrow triangular and relatively small-sized. Right dorsal lobe (<abbrev xmlns:xlink="http://www.w3.org/1999/xlink" xlink:title="Right dorsal lobe" id="ABBRID0E6BAE" xlink:type="simple">rdl</abbrev>) ovate to crescent-shaped and left dorsal lobe (<abbrev xmlns:xlink="http://www.w3.org/1999/xlink" xlink:title="left dorsal lobe" id="ABBRID0EDCAE" xlink:type="simple">ldl</abbrev>) undivided, larger, and crescent-shaped. Sole tripartite and lateral foot margin present. Caudal horn absent.</p><p>Genitalia with slightly short to moderately long penis, thin penial sheath, long to very long epiphallus, penial retractor muscle attached to epiphallus, and short to slightly long gametolytic duct. Epiphallic caecum, flagellum, and dart apparatus absent. Spermatophore with complex branching spines.</p><p>Radular teeth arranged in a wide U-shape with symmetrical tricuspid central tooth, asymmetrical tricuspid lateral teeth with square to oblong base-plate, and bicuspid marginal teeth with oblong plate.</p></tp:treatment-sec><tp:treatment-sec sec-type="remarks" id="SECID0EJCAE"><title>Remarks.</title><p>Originally, <xref ref-type="bibr" rid="B10">Collinge (1902)</xref> referred this genus to the family <tp:taxon-name>Girasiidae</tp:taxon-name>, but later it was suggested to be placed under the subfamily <tp:taxon-name>Parmarioninae</tp:taxon-name> of the family <tp:taxon-name><tp:taxon-name-part taxon-name-part-type="family">Zonitidae</tp:taxon-name-part></tp:taxon-name> (<xref ref-type="bibr" rid="B7">Blanford and Godwin-Austen 1908</xref>). <xref ref-type="bibr" rid="B38">Thiele (1931)</xref> then reclassified this genus, placing it under the subfamily <tp:taxon-name><tp:taxon-name-part taxon-name-part-type="subfamily">Helicarioninae</tp:taxon-name-part></tp:taxon-name> of the family <tp:taxon-name><tp:taxon-name-part taxon-name-part-type="family">Ariophantidae</tp:taxon-name-part></tp:taxon-name>. This familial classification was then widely accepted and followed by subsequent authors except with the distinct subfamilial classification in which <xref ref-type="bibr" rid="B45">Zilch (1959)</xref> and <xref ref-type="bibr" rid="B41">Vaught (1989)</xref> placed <italic><tp:taxon-name><tp:taxon-name-part taxon-name-part-type="genus" reg="Cryptosemelus">Cryptosemelus</tp:taxon-name-part></tp:taxon-name></italic> as a member of the subfamily <tp:taxon-name><tp:taxon-name-part taxon-name-part-type="subfamily">Macrochlamydinae</tp:taxon-name-part></tp:taxon-name>, while <xref ref-type="bibr" rid="B30">Schileyko (2003)</xref> arranged it under the subfamily <tp:taxon-name>Parmarioninae</tp:taxon-name>. Regardless of the phylogenetic study, the higher classification of <italic><tp:taxon-name><tp:taxon-name-part taxon-name-part-type="genus" reg="Cryptosemelus">Cryptosemelus</tp:taxon-name-part></tp:taxon-name></italic> is still equivocal. Therefore, in this study, we follow the most recent gastropod classification that placed <italic><tp:taxon-name><tp:taxon-name-part taxon-name-part-type="genus" reg="Cryptosemelus">Cryptosemelus</tp:taxon-name-part></tp:taxon-name></italic> under the <tp:taxon-name>Ostracolethinae</tp:taxon-name> of the <tp:taxon-name><tp:taxon-name-part taxon-name-part-type="family">Ariophantidae</tp:taxon-name-part></tp:taxon-name> (<xref ref-type="bibr" rid="B8">Bouchet et al. 2017</xref>).</p><p><xref ref-type="bibr" rid="B10">Collinge (1902)</xref> additionally described another two monotypic semislug genera, <italic><tp:taxon-name><tp:taxon-name-part taxon-name-part-type="genus" reg="Apoparmarion">Apoparmarion</tp:taxon-name-part></tp:taxon-name></italic> and <italic><tp:taxon-name><tp:taxon-name-part taxon-name-part-type="genus" reg="Paraparmarion">Paraparmarion</tp:taxon-name-part></tp:taxon-name></italic>, from Peninsular Malaysia based on specimens from the Skeat Expedition. These two genera differ from the genus <italic><tp:taxon-name><tp:taxon-name-part taxon-name-part-type="genus" reg="Cryptosemelus">Cryptosemelus</tp:taxon-name-part></tp:taxon-name></italic> mainly based on the number of shell whorls and mantle extensions, shape of the caudal horn, and genital structure. The genus <italic><tp:taxon-name><tp:taxon-name-part taxon-name-part-type="genus" reg="Apoparmarion">Apoparmarion</tp:taxon-name-part></tp:taxon-name></italic> has a very reduced shell with about two whorls, with mantle extensions rising upon the shell on all sides with the right shell lobe posteriorly large, wing-like, and covering the apex of the shell, a prominent caudal horn, and genitalia with both a flagellum and dart apparatus (Fig. <xref ref-type="fig" rid="F2">2A, B</xref>; <xref ref-type="bibr" rid="B10">Collinge 1902</xref>). In contrast, <italic><tp:taxon-name><tp:taxon-name-part taxon-name-part-type="genus" reg="Cryptosemelus">Cryptosemelus</tp:taxon-name-part></tp:taxon-name></italic> has a reduced shell of about 3 to 4 whorls, with well-developed mantle extensions with the right shell lobe covering the apex and larger than the left shell lobe, a tail with no caudal horn, and genitalia without flagellum and dart apparatus. For further comparison, <italic><tp:taxon-name><tp:taxon-name-part taxon-name-part-type="genus" reg="Paraparmarion">Paraparmarion</tp:taxon-name-part></tp:taxon-name></italic> and <italic><tp:taxon-name><tp:taxon-name-part taxon-name-part-type="genus" reg="Cryptosemelus">Cryptosemelus</tp:taxon-name-part></tp:taxon-name></italic> share a similar reduction in the number of shell whorls and the disappearance of the caudal horn, but <italic><tp:taxon-name><tp:taxon-name-part taxon-name-part-type="genus" reg="Paraparmarion">Paraparmarion</tp:taxon-name-part></tp:taxon-name></italic> has only a right shell lobe (Fig. <xref ref-type="fig" rid="F2">2E, F</xref>; <xref ref-type="bibr" rid="B10">Collinge 1902</xref>), whereas <italic><tp:taxon-name><tp:taxon-name-part taxon-name-part-type="genus" reg="Cryptosemelus">Cryptosemelus</tp:taxon-name-part></tp:taxon-name></italic> has both right and left shell lobes (Fig. <xref ref-type="fig" rid="F2">2C, D</xref>; <xref ref-type="bibr" rid="B10">Collinge 1902</xref>). Unfortunately, the genitalia of the genus <italic><tp:taxon-name><tp:taxon-name-part taxon-name-part-type="genus" reg="Paraparmarion">Paraparmarion</tp:taxon-name-part></tp:taxon-name></italic> have never been examined for comparison. A future search for additional specimens of the genus <italic><tp:taxon-name><tp:taxon-name-part taxon-name-part-type="genus" reg="Paraparmarion">Paraparmarion</tp:taxon-name-part></tp:taxon-name></italic> is necessary for elucidating its relationship with the genus <italic><tp:taxon-name><tp:taxon-name-part taxon-name-part-type="genus" reg="Cryptosemelus">Cryptosemelus</tp:taxon-name-part></tp:taxon-name></italic>.</p><fig id="F2" position="float" orientation="portrait"><object-id xmlns:xlink="http://www.w3.org/1999/xlink" content-type="doi" xlink:type="simple">10.3897/zookeys.1076.75576.figure2</object-id><object-id xmlns:xlink="http://www.w3.org/1999/xlink" content-type="arpha" xlink:type="simple">207F0F68-234A-5081-AFA2-2115E4634D3B</object-id><label>Figure 2.</label><caption><p>Comparison of shell and mantle lobes among the three monotypic semislugs described by <xref ref-type="bibr" rid="B10">Collinge (1902)</xref><bold>A, B</bold><italic><tp:taxon-name><tp:taxon-name-part taxon-name-part-type="genus" reg="Apoparmarion">Apoparmarion</tp:taxon-name-part><tp:taxon-name-part taxon-name-part-type="species" reg="partridgii">partridgii</tp:taxon-name-part></tp:taxon-name></italic> Collinge, 1902 <bold>A</bold> original illustration and <bold>B</bold> syntype UMZC I.66414 <bold>C, D</bold><italic><tp:taxon-name><tp:taxon-name-part taxon-name-part-type="genus" reg="Cryptosemelus">Cryptosemelus</tp:taxon-name-part><tp:taxon-name-part taxon-name-part-type="species" reg="gracilis">gracilis</tp:taxon-name-part></tp:taxon-name></italic> Collinge, 1902 <bold>C</bold> original illustration and <bold>D</bold> syntype UMZC I.66448 <bold>E, F</bold><italic><tp:taxon-name><tp:taxon-name-part taxon-name-part-type="genus" reg="Paraparmarion">Paraparmarion</tp:taxon-name-part><tp:taxon-name-part taxon-name-part-type="species" reg="elongatus">elongatus</tp:taxon-name-part></tp:taxon-name></italic> Collinge, 1902 <bold>E</bold> original illustration <bold>F</bold> syntype UMZC I.66522. Credits: <bold>A, C, E</bold> after <xref ref-type="bibr" rid="B10">Collinge (1902)</xref> and <bold>B, D, F</bold> online catalogues of the UMZC, Cambridge.</p></caption><graphic xmlns:xlink="http://www.w3.org/1999/xlink" xlink:href="zookeys-1076-043-g002.jpg" position="float" orientation="portrait" xlink:type="simple" id="oo_620564.jpg"><uri content-type="original_file" xlink:type="simple">https://binary.pensoft.net/fig/620564</uri></graphic></fig></tp:treatment-sec><ref-list><ref id="B7"><mixed-citation xmlns:xlink="http://www.w3.org/1999/xlink" xlink:type="simple"><person-group><name name-style="western"><surname>Blanford</surname><given-names>WT</given-names></name><name name-style="western"><surname>Godwin-Austen</surname><given-names>HH</given-names></name></person-group> (<year>1908</year>) <source>The Fauna of British India, including Ceylon and Burma. <tp:taxon-name><tp:taxon-name-part taxon-name-part-type="phylum">Mollusca</tp:taxon-name-part></tp:taxon-name>. <tp:taxon-name><tp:taxon-name-part taxon-name-part-type="family">Testacellidae</tp:taxon-name-part></tp:taxon-name> and <tp:taxon-name><tp:taxon-name-part taxon-name-part-type="family">Zonitidae</tp:taxon-name-part></tp:taxon-name>.</source><publisher-name>Taylor and Francis</publisher-name>, <publisher-loc>London</publisher-loc>, <size units="page">311 pp</size>.</mixed-citation></ref><ref id="B38"><mixed-citation xmlns:xlink="http://www.w3.org/1999/xlink" xlink:type="simple"><person-group><name name-style="western"><surname>Thiele</surname><given-names>J</given-names></name></person-group> (<year>1931</year>) [1929–1935] Handbuch der systematischen Weichtierkunde. Erster Band, Tiel 2, <tp:taxon-name><tp:taxon-name-part taxon-name-part-type="class">Gastropoda</tp:taxon-name-part></tp:taxon-name>: Ophisthobranchia and <tp:taxon-name><tp:taxon-name-part taxon-name-part-type="infraclass">Pulmonata</tp:taxon-name-part></tp:taxon-name> [English translation: Bieler &amp; Mikkelsen (1992–1998)]. Gustav Fischer Verlag, Jena.</mixed-citation></ref><ref id="B45"><mixed-citation xmlns:xlink="http://www.w3.org/1999/xlink" xlink:type="simple"><person-group><name name-style="western"><surname>Zilch</surname><given-names>A</given-names></name></person-group> (<year>1959</year>) <source><tp:taxon-name><tp:taxon-name-part taxon-name-part-type="class">Gastropoda</tp:taxon-name-part></tp:taxon-name>, <tp:taxon-name><tp:taxon-name-part taxon-name-part-type="subclass">Euthyneura</tp:taxon-name-part></tp:taxon-name>. In: Schindewolf OH (Ed.) Handbuch der Paläozoologie, Band 6, <tp:taxon-name><tp:taxon-name-part taxon-name-part-type="class">Gastropoda</tp:taxon-name-part></tp:taxon-name>.</source><publisher-name>Gebrüder Borntraeger</publisher-name>, <publisher-loc>Berlin</publisher-loc>, <size units="page">400 pp</size>.</mixed-citation></ref><ref id="B41"><mixed-citation xmlns:xlink="http://www.w3.org/1999/xlink" xlink:type="simple"><person-group><name name-style="western"><surname>Vaught</surname><given-names>KC</given-names></name></person-group> (<year>1989</year>) <source>A classification of the living <tp:taxon-name><tp:taxon-name-part taxon-name-part-type="phylum">Mollusca</tp:taxon-name-part></tp:taxon-name>.</source><publisher-name>American Malacologist</publisher-name>, <publisher-loc>Inc., Melbourne</publisher-loc>, <size units="page">189 pp</size>.</mixed-citation></ref><ref id="B30"><mixed-citation xmlns:xlink="http://www.w3.org/1999/xlink" xlink:type="simple"><person-group><name name-style="western"><surname>Schileyko</surname><given-names>AA</given-names></name></person-group> (<year>2003</year>) <article-title>Treatise on recent terrestrial pulmonate molluscs. Part 10. <tp:taxon-name><tp:taxon-name-part taxon-name-part-type="family">Ariophantidae</tp:taxon-name-part></tp:taxon-name>, <tp:taxon-name><tp:taxon-name-part taxon-name-part-type="family">Ostracolethidae</tp:taxon-name-part></tp:taxon-name>, <tp:taxon-name><tp:taxon-name-part taxon-name-part-type="family">Ryssotidae</tp:taxon-name-part></tp:taxon-name>, <tp:taxon-name><tp:taxon-name-part taxon-name-part-type="family">Milacidae</tp:taxon-name-part></tp:taxon-name>, <tp:taxon-name><tp:taxon-name-part taxon-name-part-type="family">Dyakiidae</tp:taxon-name-part></tp:taxon-name>, <tp:taxon-name><tp:taxon-name-part taxon-name-part-type="family">Staffordiidae</tp:taxon-name-part></tp:taxon-name>, <tp:taxon-name><tp:taxon-name-part taxon-name-part-type="family">Gastrodontidae</tp:taxon-name-part></tp:taxon-name>, <tp:taxon-name><tp:taxon-name-part taxon-name-part-type="family">Zonitidae</tp:taxon-name-part></tp:taxon-name>, <tp:taxon-name><tp:taxon-name-part taxon-name-part-type="family">Daudebardiidae</tp:taxon-name-part></tp:taxon-name>, <tp:taxon-name><tp:taxon-name-part taxon-name-part-type="family">Parmacellidae</tp:taxon-name-part></tp:taxon-name>.</article-title><source>Ruthenica Supplement</source><volume>2</volume>: <fpage>1309</fpage>–<lpage>1466</lpage>.</mixed-citation></ref><ref id="B4"><mixed-citation xmlns:xlink="http://www.w3.org/1999/xlink" xlink:type="simple"><person-group><name name-style="western"><surname>Bank</surname><given-names>RA</given-names></name></person-group> (<year>2017</year>) Classification of the Recent terrestrial <tp:taxon-name><tp:taxon-name-part taxon-name-part-type="class">Gastropoda</tp:taxon-name-part></tp:taxon-name> of the World. Last update: July 16<sup>th</sup>, 2017.</mixed-citation></ref><ref id="B18"><mixed-citation xmlns:xlink="http://www.w3.org/1999/xlink" xlink:type="simple"><person-group><name name-style="western"><surname>Inkhavilay</surname><given-names>K</given-names></name><name name-style="western"><surname>Sutcharit</surname><given-names>C</given-names></name><name name-style="western"><surname>Bantaowong</surname><given-names>U</given-names></name><name name-style="western"><surname>Chanabun</surname><given-names>R</given-names></name><name name-style="western"><surname>Siriwut</surname><given-names>W</given-names></name><name name-style="western"><surname>Srisonchai</surname><given-names>R</given-names></name><name name-style="western"><surname>Pholyotha</surname><given-names>A</given-names></name><name name-style="western"><surname>Jirapatrasilp</surname><given-names>P</given-names></name><name name-style="western"><surname>Panha</surname><given-names>S</given-names></name></person-group> (<year>2019</year>) <article-title>Annotated checklist of the terrestrial molluscs from Laos (<tp:taxon-name><tp:taxon-name-part taxon-name-part-type="phylum">Mollusca</tp:taxon-name-part></tp:taxon-name>, <tp:taxon-name><tp:taxon-name-part taxon-name-part-type="class">Gastropoda</tp:taxon-name-part></tp:taxon-name>).</article-title><source>ZooKeys</source><volume>834</volume>: <fpage>1</fpage>–<lpage>166</lpage>. <ext-link xlink:type="simple" ext-link-type="doi" xlink:href="10.3897/zookeys.834.28800">https://doi.org/10.3897/zookeys.834.28800</ext-link></mixed-citation></ref><ref id="B10"><mixed-citation xmlns:xlink="http://www.w3.org/1999/xlink" xlink:type="simple"><person-group><name name-style="western"><surname>Collinge</surname><given-names>WE</given-names></name></person-group> (<year>1902</year>) <article-title>On the non-operculated land- and freshwater molluscs collected by the members of the “Skeat Expedition” in the Malay Peninsula, 1899–1900.</article-title><source>The Journal of Malacology</source><volume>9</volume>(<issue>3</issue>): <fpage>71</fpage>–<lpage>95</lpage>.</mixed-citation></ref><ref id="B8"><mixed-citation xmlns:xlink="http://www.w3.org/1999/xlink" xlink:type="simple"><person-group><name name-style="western"><surname>Bouchet</surname><given-names>P</given-names></name><name name-style="western"><surname>Rocroi</surname><given-names>JP</given-names></name><name name-style="western"><surname>Hausdorf</surname><given-names>B</given-names></name><name name-style="western"><surname>Kaim</surname><given-names>A</given-names></name><name name-style="western"><surname>Kano</surname><given-names>Y</given-names></name><name name-style="western"><surname>Nützel</surname><given-names>A</given-names></name><name name-style="western"><surname>Parkhaev</surname><given-names>P</given-names></name><name name-style="western"><surname>Schrödl</surname><given-names>M</given-names></name><name name-style="western"><surname>Strong</surname><given-names>EE</given-names></name></person-group> (<year>2017</year>) <article-title>Revised classification, nomenclator and typification of gastropod and monoplacophoran families.</article-title><source>Malacologia</source><volume>61</volume>(<issue>1–2</issue>): <fpage>1</fpage>–<lpage>526</lpage>. <ext-link xlink:type="simple" ext-link-type="doi" xlink:href="10.4002/040.061.0201">https://doi.org/10.4002/040.061.0201</ext-link></mixed-citation></ref></ref-list></tp:taxon-treatment>
