# Supplementary material for: ﻿Rediscovering the dancing semislug genus Cryptosemelus Collinge, 1902 (Eupulmonata, Ariophantidae) from Thailand with description of two new species
Source: Zookeys. 2021 Dec 8;1076:43–65. doi: 10.3897/zookeys.1076.75576 (PMC8674216; doi:10.3897/zookeys.1076.75576)
Supplement: XML Treatment for Cryptosemelus gracilis [file zookeys.1076.75576-treatment2.xml]

<!DOCTYPE tp:taxon-treatment
  PUBLIC "-//TaxonX//DTD Taxonomic Treatment Publishing DTD v0 20100105//EN" "tax-treatment-NSO.dtd">
<tp:taxon-treatment xmlns:tp="http://www.plazi.org/taxpub"><tp:treatment-meta><kwd-group><label>Taxon classification</label><kwd>
                  <named-content content-type="kingdom">Animalia</named-content>
                </kwd><kwd>
                  <named-content content-type="order">Stylommatophora</named-content>
                </kwd><kwd>
                  <named-content content-type="family">Ariophantidae</named-content>
                </kwd></kwd-group><mixed-citation publication-type="journal"><person-group><name><surname>Pholyotha</surname><given-names>Arthit</given-names></name><name><surname>Sutcharit</surname><given-names>Chirasak</given-names></name><name><surname>Panha</surname><given-names>Somsak</given-names></name></person-group><article-title>﻿Rediscovering the dancing semislug genus <italic><tp:taxon-name><tp:taxon-name-part taxon-name-part-type="genus" reg="Cryptosemelus">Cryptosemelus</tp:taxon-name-part></tp:taxon-name></italic> Collinge, 1902 (<tp:taxon-name><tp:taxon-name-part taxon-name-part-type="suborder">Eupulmonata</tp:taxon-name-part></tp:taxon-name>, <tp:taxon-name><tp:taxon-name-part taxon-name-part-type="family">Ariophantidae</tp:taxon-name-part></tp:taxon-name>) from Thailand with description of two new species</article-title><source>Zookeys</source><day>08</day><month>12</month><year>2021</year><volume>1076</volume><fpage>43</fpage><lpage>65</lpage><pub-id pub-id-type="doi">10.3897/zookeys.1076.75576</pub-id></mixed-citation></tp:treatment-meta><tp:nomenclature><label>﻿</label><tp:taxon-name>
                <object-id xmlns:xlink="http://www.w3.org/1999/xlink" content-type="arpha" xlink:type="simple">6A656FA5-21DB-5D36-AAC5-5A7F120FBA72</object-id>
                <tp:taxon-name-part taxon-name-part-type="genus" reg="Cryptosemelus">Cryptosemelus</tp:taxon-name-part>
                <tp:taxon-name-part taxon-name-part-type="species" reg="gracilis">gracilis</tp:taxon-name-part>
              </tp:taxon-name><tp:taxon-authority>Collinge, 1902</tp:taxon-authority><xref ref-type="fig" rid="F1">Figs 1</xref><xref ref-type="fig" rid="F2">, 2C, D</xref><xref ref-type="fig" rid="F3">, 3A, B</xref><xref ref-type="fig" rid="F4">, 4</xref><xref ref-type="fig" rid="F5">, 5</xref><xref ref-type="fig" rid="F10">, 10A</xref><tp:nomenclature-citation-list><tp:nomenclature-citation><tp:taxon-name>
                    <tp:taxon-name-part taxon-name-part-type="genus" reg="Cryptosemelus">Cryptosemelus</tp:taxon-name-part>
                    <tp:taxon-name-part taxon-name-part-type="species" reg="gracilis">gracilis</tp:taxon-name-part>
                  </tp:taxon-name><comment>Collinge, 1902: 76, pl. 5, figs 37–39. Type locality: Bukit Besar, State of Nawng Chik [Nong Chik District, Pattani Province, Thailand]. <xref ref-type="bibr" rid="B19">Laidlaw 1933</xref>: 221. <xref ref-type="bibr" rid="B6">Benthem Jutting 1949</xref>: 71. <xref ref-type="bibr" rid="B45">Zilch 1959</xref>: 326. <xref ref-type="bibr" rid="B22">Maassen 2001</xref>: 112. <xref ref-type="bibr" rid="B30">Schileyko 2003</xref>: 1332.</comment></tp:nomenclature-citation></tp:nomenclature-citation-list></tp:nomenclature><tp:treatment-sec sec-type="type material" id="SECID0ECOAE"><title>Type material.</title><p><bold><italic>Syntype</italic></bold> UMZC I.66448 (one specimen in spirit; Fig. <xref ref-type="fig" rid="F2">2D</xref>) from Bukit Besar, Patani [Pattani Province, Thailand], Malay Peninsula.</p></tp:treatment-sec><tp:treatment-sec sec-type="material" id="SECID0EROAE"><title>Other material examined.</title><p>Ton Din, Khuan Don District, Satun Province, Thailand (<named-content xmlns:xlink="http://www.w3.org/1999/xlink" content-type="dwc:verbatimCoordinates" xlink:type="simple"><named-content content-type="geo-json" specific-use="{&#34;type&#34;:&#34;Point&#34;,&#34;coordinates&#34;:[100.150000,6.716667]}" id="NCID0E1OAE" xlink:type="simple">6°43'N, 100°09'E</named-content></named-content>): <named-content xmlns:xlink="http://www.w3.org/1999/xlink" content-type="dwc:institutional_code" xlink:type="simple">CUMZ</named-content> 7954.</p></tp:treatment-sec><tp:treatment-sec sec-type="diagnosis" id="SECID0EEPAE"><title>Diagnosis.</title><p>Shell globose and pale golden amber. Animal with blue-gray body. Genitalia with large vagina and elongated epiphallus with two small diverticula. Inner sculpture of penis with a small papilla near atrium. Spermatophore with a head filament of several spines and long tail filament with a cluster of small spines at the tip.</p></tp:treatment-sec><tp:treatment-sec sec-type="description" id="SECID0EJPAE"><title>Description.</title><p><bold><italic>Shell</italic></bold> (Fig. <xref ref-type="fig" rid="F3">3A, B</xref>). Shell globose, small size (width up to 6.6 mm, height up to 4.2 mm), thin, smooth, polished, and pale golden amber. Whorls 3½–4, rapidly increasing; body whorl large and well-rounded at periphery. Spire slightly elevated; suture little impressed. Aperture oblique, diagonal, and roundly ovate; peristome simple and thin. Columellar margin simple. Umbilicus imperforate.</p><fig id="F3" position="float" orientation="portrait"><object-id xmlns:xlink="http://www.w3.org/1999/xlink" content-type="doi" xlink:type="simple">10.3897/zookeys.1076.75576.figure3</object-id><object-id xmlns:xlink="http://www.w3.org/1999/xlink" content-type="arpha" xlink:type="simple">5656E59A-4DB2-5D51-9FF0-12AD1FF10D41</object-id><label>Figure 3.</label><caption><p>Shells <bold>A, B</bold><italic><tp:taxon-name><tp:taxon-name-part taxon-name-part-type="genus" reg="Cryptosemelus">Cryptosemelus</tp:taxon-name-part><tp:taxon-name-part taxon-name-part-type="species" reg="gracilis">gracilis</tp:taxon-name-part></tp:taxon-name></italic> specimen <named-content xmlns:xlink="http://www.w3.org/1999/xlink" content-type="dwc:institutional_code" xlink:type="simple">CUMZ</named-content> 7954 <bold>C, D</bold><italic><tp:taxon-name><tp:taxon-name-part taxon-name-part-type="genus" reg="Cryptosemelus">C.</tp:taxon-name-part><tp:taxon-name-part taxon-name-part-type="species" reg="betarmon">betarmon</tp:taxon-name-part></tp:taxon-name></italic> sp. nov. <bold>C</bold> holotype <named-content xmlns:xlink="http://www.w3.org/1999/xlink" content-type="dwc:institutional_code" xlink:type="simple">CUMZ</named-content> 7959, and <bold>D</bold> paratype <named-content xmlns:xlink="http://www.w3.org/1999/xlink" content-type="dwc:institutional_code" xlink:type="simple">CUMZ</named-content> 7960 <bold>E, F</bold><italic><tp:taxon-name><tp:taxon-name-part taxon-name-part-type="genus" reg="Cryptosemelus">C.</tp:taxon-name-part><tp:taxon-name-part taxon-name-part-type="species" reg="tigrinus">tigrinus</tp:taxon-name-part></tp:taxon-name></italic> sp. nov. <bold>E</bold> holotype <named-content xmlns:xlink="http://www.w3.org/1999/xlink" content-type="dwc:institutional_code" xlink:type="simple">CUMZ</named-content> 7955, and <bold>F</bold> paratype <named-content xmlns:xlink="http://www.w3.org/1999/xlink" content-type="dwc:institutional_code" xlink:type="simple">CUMZ</named-content> 7956.</p></caption><graphic xmlns:xlink="http://www.w3.org/1999/xlink" xlink:href="zookeys-1076-043-g003.jpg" position="float" orientation="portrait" xlink:type="simple" id="oo_620565.jpg"><uri content-type="original_file" xlink:type="simple">https://binary.pensoft.net/fig/620565</uri></graphic></fig><p><bold><italic>Genital organs</italic></bold> (Figs <xref ref-type="fig" rid="F4">4B–D</xref>, <xref ref-type="fig" rid="F5">5</xref>). Atrium (at) short. Penis (p) rather short, cylindrical, and with thin penial sheath covering entire penis. Internal penis surface nearly smooth, with small papilla (protruded tissue) near atrium (yellow arrow in Fig. <xref ref-type="fig" rid="F4">4C</xref>). Epiphallus (<abbrev xmlns:xlink="http://www.w3.org/1999/xlink" xlink:title="portion of epiphallus nearer to penis" id="ABBRID0EATAE" xlink:type="simple">e1</abbrev>+<abbrev xmlns:xlink="http://www.w3.org/1999/xlink" xlink:title="portion of epiphallus nearer to retractor muscle" id="ABBRID0EETAE" xlink:type="simple">e2</abbrev>) approximately three times total penis length; <abbrev xmlns:xlink="http://www.w3.org/1999/xlink" xlink:title="portion of epiphallus nearer to penis" id="ABBRID0EITAE" xlink:type="simple">e1</abbrev> cylindrical and gradually smaller in diameter (Fig. <xref ref-type="fig" rid="F4">4B</xref>); proximal <abbrev xmlns:xlink="http://www.w3.org/1999/xlink" xlink:title="portion of epiphallus nearer to retractor muscle" id="ABBRID0EQTAE" xlink:type="simple">e2</abbrev> enlarged with irregularly undulated surface patch; and distal <abbrev xmlns:xlink="http://www.w3.org/1999/xlink" xlink:title="portion of epiphallus nearer to retractor muscle" id="ABBRID0EUTAE" xlink:type="simple">e2</abbrev> generally smooth surface. Diverticulum (<abbrev xmlns:xlink="http://www.w3.org/1999/xlink" xlink:title="diverticulum of epiphallus" id="ABBRID0EYTAE" xlink:type="simple">de</abbrev>) having two caeca: one small and one more muscular, thicker, and slightly larger (Fig. <xref ref-type="fig" rid="F4">4D</xref>). Penial retractor muscle (<abbrev xmlns:xlink="http://www.w3.org/1999/xlink" xlink:title="penial retractor muscle" id="ABBRID0EAUAE" xlink:type="simple">prm</abbrev>) thin and attached at junction between <abbrev xmlns:xlink="http://www.w3.org/1999/xlink" xlink:title="portion of epiphallus nearer to penis" id="ABBRID0EEUAE" xlink:type="simple">e1</abbrev> and <abbrev xmlns:xlink="http://www.w3.org/1999/xlink" xlink:title="portion of epiphallus nearer to retractor muscle" id="ABBRID0EIUAE" xlink:type="simple">e2</abbrev>. Vas deferens (<abbrev xmlns:xlink="http://www.w3.org/1999/xlink" xlink:title="vas deferens" id="ABBRID0EMUAE" xlink:type="simple">vd</abbrev>) thin tube connected between distal epiphallus and free oviduct (Fig. <xref ref-type="fig" rid="F4">4B</xref>).</p><fig id="F4" position="float" orientation="portrait"><object-id xmlns:xlink="http://www.w3.org/1999/xlink" content-type="doi" xlink:type="simple">10.3897/zookeys.1076.75576.figure4</object-id><object-id xmlns:xlink="http://www.w3.org/1999/xlink" content-type="arpha" xlink:type="simple">A27AA33F-EC40-5122-9D2A-CB57C551DB70</object-id><label>Figure 4.</label><caption><p><italic><tp:taxon-name><tp:taxon-name-part taxon-name-part-type="genus" reg="Cryptosemelus">Cryptosemelus</tp:taxon-name-part><tp:taxon-name-part taxon-name-part-type="species" reg="gracilis">gracilis</tp:taxon-name-part></tp:taxon-name></italic> specimen <named-content xmlns:xlink="http://www.w3.org/1999/xlink" content-type="dwc:institutional_code" xlink:type="simple">CUMZ</named-content> 7954 <bold>A</bold> both sides of animal showing four lobes of mantle and <bold>B–D</bold> genitalia: <bold>B</bold> general view of the genital system <bold>C</bold> internal structure of the penis, and <bold>D</bold> external structure of epiphallus (<abbrev xmlns:xlink="http://www.w3.org/1999/xlink" xlink:title="portion of epiphallus nearer to retractor muscle" id="ABBRID0EWVAE" xlink:type="simple">e2</abbrev>). White arrow indicates the end of the penis. Yellow arrow indicates the protruded tissue inside the penis near the atrium.</p></caption><graphic xmlns:xlink="http://www.w3.org/1999/xlink" xlink:href="zookeys-1076-043-g004.jpg" position="float" orientation="portrait" xlink:type="simple" id="oo_620566.jpg"><uri content-type="original_file" xlink:type="simple">https://binary.pensoft.net/fig/620566</uri></graphic></fig><p>Vagina (v) large, cylindrical, and approximately half of penis length. Gametolytic sac (<abbrev xmlns:xlink="http://www.w3.org/1999/xlink" xlink:title="gametolytic sac" id="ABBRID0EBWAE" xlink:type="simple">gs</abbrev>) bulbous (Fig. <xref ref-type="fig" rid="F4">4B</xref> with spermatophore); gametolytic duct (<abbrev xmlns:xlink="http://www.w3.org/1999/xlink" xlink:title="gametolytic duct" id="ABBRID0EJWAE" xlink:type="simple">gd</abbrev>) rather short, cylindrical, and somewhat broader at its base. Free oviduct (<abbrev xmlns:xlink="http://www.w3.org/1999/xlink" xlink:title="free oviduct" id="ABBRID0ENWAE" xlink:type="simple">fo</abbrev>) cylindrical, approximately one and a half times penis length, and encircled with thick tissue in middle (Fig. <xref ref-type="fig" rid="F4">4B</xref>).</p><p>Spermatophore long (Fig. <xref ref-type="fig" rid="F5">5</xref>). Sperm sac (<abbrev xmlns:xlink="http://www.w3.org/1999/xlink" xlink:title="sperm sac" id="ABBRID0E2WAE" xlink:type="simple">ss</abbrev>) enlarged and elongate ovalate. Head filament (<abbrev xmlns:xlink="http://www.w3.org/1999/xlink" xlink:title="head filament" id="ABBRID0E6WAE" xlink:type="simple">hf</abbrev>) large and divided into two major branches located opposite: first branch bearing one small bifid spine, and second branch containing several bifid spines (Fig. <xref ref-type="fig" rid="F5">5B</xref>). Tail filament (<abbrev xmlns:xlink="http://www.w3.org/1999/xlink" xlink:title="tail filament" id="ABBRID0EHXAE" xlink:type="simple">tf</abbrev>) very long tube; terminal part about two-thirds of its length containing a series of tiny spines arranged in spiral rows (Fig. <xref ref-type="fig" rid="F5">5D–F</xref>).</p><fig id="F5" position="float" orientation="portrait"><object-id xmlns:xlink="http://www.w3.org/1999/xlink" content-type="doi" xlink:type="simple">10.3897/zookeys.1076.75576.figure5</object-id><object-id xmlns:xlink="http://www.w3.org/1999/xlink" content-type="arpha" xlink:type="simple">81C7425D-D049-54B2-8136-3788646E7608</object-id><label>Figure 5.</label><caption><p>Spermatophore of <italic><tp:taxon-name><tp:taxon-name-part taxon-name-part-type="genus" reg="Cryptosemelus">Cryptosemelus</tp:taxon-name-part><tp:taxon-name-part taxon-name-part-type="species" reg="gracilis">gracilis</tp:taxon-name-part></tp:taxon-name></italic> specimen <named-content xmlns:xlink="http://www.w3.org/1999/xlink" content-type="dwc:institutional_code" xlink:type="simple">CUMZ</named-content> 7954 <bold>A</bold> general view of the spermatophore <bold>B–F</bold><abbrev xmlns:xlink="http://www.w3.org/1999/xlink" xlink:title="scanning electron microscopy" id="ABBRID0ELYAE" xlink:type="simple">SEM</abbrev> images <bold>B</bold> head filament showing branching spines <bold>C</bold> region of tail filament near sperm sac showing no spine <bold>D</bold> alternate-spined region of tail filament near the end of spines from the tip <bold>E</bold> opposite-spined region of tail filament near the tip region, and <bold>F</bold> tail filament showing branching spines on the tip region. Yellow arrow indicates the end of spines from the tip.</p></caption><graphic xmlns:xlink="http://www.w3.org/1999/xlink" xlink:href="zookeys-1076-043-g005.jpg" position="float" orientation="portrait" xlink:type="simple" id="oo_620567.jpg"><uri content-type="original_file" xlink:type="simple">https://binary.pensoft.net/fig/620567</uri></graphic></fig><p><bold><italic>Radula</italic></bold> (Fig. <xref ref-type="fig" rid="F10">10A</xref>). Teeth arranged in a wide U-shape with half row formula: 1–(19–20)–38 teeth. Central tooth square base-plate with symmetrical tricuspid; mesocone large and triangular shape; ectocones small and pointed cusps. Lateral teeth asymmetrical tricuspid, inner teeth square base-plate and then gradually become elongate-shaped at outer teeth. Inner lateral teeth with mesocone large, triangular, and with pointed cusp; ectocone larger than endocone and located near tooth base. Outer lateral teeth: mesocone and ectocone large and pointed tip; endocone very small to nearly absent. Marginal teeth starting at approximately teeth numbers 19 to 20 with obliquely elongate bicuspid; endocone large and pointed tip; ectocone small lanceolate shape with pointed cusp. Outermost marginal teeth shorter and smaller than inner teeth.</p><p><bold><italic>External appearance</italic></bold> (Figs <xref ref-type="fig" rid="F1">1</xref>, <xref ref-type="fig" rid="F2">2C, D</xref>, <xref ref-type="fig" rid="F4">4A</xref>). Living animal with reticulated skin, blue-gray to blackish body marked by conspicuous oblique grooves running downwards. Four mantle extensions well-developed and same color as body. Shell lobes enlarged to cover entire shell; left shell lobe (<abbrev xmlns:xlink="http://www.w3.org/1999/xlink" xlink:title="left shell lobe" id="ABBRID0EB1AE" xlink:type="simple">lsl</abbrev>) smaller than right shell lobe (<abbrev xmlns:xlink="http://www.w3.org/1999/xlink" xlink:title="right shell lobe" id="ABBRID0EF1AE" xlink:type="simple">rsl</abbrev>); left dorsal lobe (<abbrev xmlns:xlink="http://www.w3.org/1999/xlink" xlink:title="left dorsal lobe" id="ABBRID0EJ1AE" xlink:type="simple">ldl</abbrev>) larger than right dorsal lobe (<abbrev xmlns:xlink="http://www.w3.org/1999/xlink" xlink:title="right dorsal lobe" id="ABBRID0EN1AE" xlink:type="simple">rdl</abbrev>). Sole divided into three parts longitudinally. Caudal horn absent.</p></tp:treatment-sec><tp:treatment-sec sec-type="distribution" id="SECID0ER1AE"><title>Distribution, habitat, and behavior observations.</title><p><italic><tp:taxon-name><tp:taxon-name-part taxon-name-part-type="genus" reg="Cryptosemelus">Cryptosemelus</tp:taxon-name-part><tp:taxon-name-part taxon-name-part-type="species" reg="gracilis">gracilis</tp:taxon-name-part></tp:taxon-name></italic> can be found in Satun, Yala, Songkhla, and Pattani Provinces in southern Thailand (Fig. <xref ref-type="fig" rid="F1">1</xref>). We searched after rain and found the semislug populations normally hiding under the slope of rocks or the tree trunks, and sometimes climbing on the rocks or low branches of plants. When the semislug are disturbed, they escape by quickly flipping and wagging their tail, and then falling on the floor. Information on its natural predators and parasites remains scarce, but the carnivorous slug genus <italic><tp:taxon-name><tp:taxon-name-part taxon-name-part-type="genus" reg="Atopos">Atopos</tp:taxon-name-part></tp:taxon-name></italic> and streptaxid snails were found sympatrically with this semislug.</p></tp:treatment-sec><tp:treatment-sec sec-type="remarks" id="SECID0EN2AE"><title>Remarks.</title><p>A specimen of <italic><tp:taxon-name><tp:taxon-name-part taxon-name-part-type="genus" reg="Cryptosemelus">C.</tp:taxon-name-part><tp:taxon-name-part taxon-name-part-type="species" reg="gracilis">gracilis</tp:taxon-name-part></tp:taxon-name></italic> was first discovered from ‘Bukit Besar’, the Malay Language, which means ‘Big Mountains’ in Thai Language (<xref ref-type="bibr" rid="B33">Skeat 1901</xref>; <xref ref-type="bibr" rid="B2">Annandale and Robinson 1906</xref>). However, this type locality is now referred to as the Namtok Sai Khao National Park area that is situated on the boundary of Pattani, Yala, and Songkhla Provinces in southern Thailand.</p><p>In this study, we examined specimens from Satun Province, which are identical to the syntype in having a blue-gray body with prominent oblique lines running downwards on the posterior body, large right shell lobes that covered the apex of the shell, and no caudal horn. <xref ref-type="bibr" rid="B6">Benthem Jutting (1949)</xref> provisionally attributed three semislug specimens from Telom Valley, Gunong Siku, Pahang State (1,000 m altitude) as <italic><tp:taxon-name><tp:taxon-name-part taxon-name-part-type="genus" reg="Cryptosemelus">C.</tp:taxon-name-part><tp:taxon-name-part taxon-name-part-type="species" reg="gracilis">gracilis</tp:taxon-name-part></tp:taxon-name></italic> s.l., but this was without any description or illustration. Based on our observation, all recognized <italic><tp:taxon-name><tp:taxon-name-part taxon-name-part-type="genus" reg="Cryptosemelus">Cryptosemelus</tp:taxon-name-part></tp:taxon-name></italic> species generally have a restricted distribution, and tend to occur at low altitudes near the mean sea level. Therefore, we consider that those semislug specimens from Pahang State probably belong to a distinct taxon from <italic><tp:taxon-name><tp:taxon-name-part taxon-name-part-type="genus" reg="Cryptosemelus">C.</tp:taxon-name-part><tp:taxon-name-part taxon-name-part-type="species" reg="gracilis">gracilis</tp:taxon-name-part></tp:taxon-name></italic> s.s. However, this semislug population needs to be re-examined to confirm their taxonomic status.</p></tp:treatment-sec><tp:treatment-sec><!--Section generated to contain objects referenced in tp:taxon-treatment.--><fig id="F1" position="float" orientation="portrait"><object-id xmlns:xlink="http://www.w3.org/1999/xlink" content-type="doi" xlink:type="simple">10.3897/zookeys.1076.75576.figure1</object-id><object-id xmlns:xlink="http://www.w3.org/1999/xlink" content-type="arpha" xlink:type="simple">3DBD36F2-0427-5DA9-92A5-9DA39CEAB68C</object-id><label>Figure 1.</label><caption><p>Geographic distribution and living animals of <italic><tp:taxon-name><tp:taxon-name-part taxon-name-part-type="genus" reg="Cryptosemelus">Cryptosemelus</tp:taxon-name-part><tp:taxon-name-part taxon-name-part-type="species" reg="gracilis">gracilis</tp:taxon-name-part></tp:taxon-name></italic>, <italic><tp:taxon-name><tp:taxon-name-part taxon-name-part-type="genus" reg="Cryptosemelus">C.</tp:taxon-name-part><tp:taxon-name-part taxon-name-part-type="species" reg="betarmon">betarmon</tp:taxon-name-part></tp:taxon-name></italic> sp. nov., and <italic><tp:taxon-name><tp:taxon-name-part taxon-name-part-type="genus" reg="Cryptosemelus">C.</tp:taxon-name-part><tp:taxon-name-part taxon-name-part-type="species" reg="tigrinus">tigrinus</tp:taxon-name-part></tp:taxon-name></italic> sp. nov. based on the specimens examined herein. All not to scale. Black symbols indicate type locality and white symbols indicate other localities.</p></caption><graphic xmlns:xlink="http://www.w3.org/1999/xlink" xlink:href="zookeys-1076-043-g001.jpg" position="float" orientation="portrait" xlink:type="simple" id="oo_620563.jpg"><uri content-type="original_file" xlink:type="simple">https://binary.pensoft.net/fig/620563</uri></graphic></fig><fig id="F2" position="float" orientation="portrait"><object-id xmlns:xlink="http://www.w3.org/1999/xlink" content-type="doi" xlink:type="simple">10.3897/zookeys.1076.75576.figure2</object-id><object-id xmlns:xlink="http://www.w3.org/1999/xlink" content-type="arpha" xlink:type="simple">207F0F68-234A-5081-AFA2-2115E4634D3B</object-id><label>Figure 2.</label><caption><p>Comparison of shell and mantle lobes among the three monotypic semislugs described by <xref ref-type="bibr" rid="B10">Collinge (1902)</xref><bold>A, B</bold><italic><tp:taxon-name><tp:taxon-name-part taxon-name-part-type="genus" reg="Apoparmarion">Apoparmarion</tp:taxon-name-part><tp:taxon-name-part taxon-name-part-type="species" reg="partridgii">partridgii</tp:taxon-name-part></tp:taxon-name></italic> Collinge, 1902 <bold>A</bold> original illustration and <bold>B</bold> syntype UMZC I.66414 <bold>C, D</bold><italic><tp:taxon-name><tp:taxon-name-part taxon-name-part-type="genus" reg="Cryptosemelus">Cryptosemelus</tp:taxon-name-part><tp:taxon-name-part taxon-name-part-type="species" reg="gracilis">gracilis</tp:taxon-name-part></tp:taxon-name></italic> Collinge, 1902 <bold>C</bold> original illustration and <bold>D</bold> syntype UMZC I.66448 <bold>E, F</bold><italic><tp:taxon-name><tp:taxon-name-part taxon-name-part-type="genus" reg="Paraparmarion">Paraparmarion</tp:taxon-name-part><tp:taxon-name-part taxon-name-part-type="species" reg="elongatus">elongatus</tp:taxon-name-part></tp:taxon-name></italic> Collinge, 1902 <bold>E</bold> original illustration <bold>F</bold> syntype UMZC I.66522. Credits: <bold>A, C, E</bold> after <xref ref-type="bibr" rid="B10">Collinge (1902)</xref> and <bold>B, D, F</bold> online catalogues of the UMZC, Cambridge.</p></caption><graphic xmlns:xlink="http://www.w3.org/1999/xlink" xlink:href="zookeys-1076-043-g002.jpg" position="float" orientation="portrait" xlink:type="simple" id="oo_620564.jpg"><uri content-type="original_file" xlink:type="simple">https://binary.pensoft.net/fig/620564</uri></graphic></fig><fig id="F10" position="float" orientation="portrait"><object-id xmlns:xlink="http://www.w3.org/1999/xlink" content-type="doi" xlink:type="simple">10.3897/zookeys.1076.75576.figure10</object-id><object-id xmlns:xlink="http://www.w3.org/1999/xlink" content-type="arpha" xlink:type="simple">0753BC64-4E33-56A7-9189-22613EA2760C</object-id><label>Figure 10.</label><caption><p>Representative <abbrev xmlns:xlink="http://www.w3.org/1999/xlink" xlink:title="scanning electron microscopy" id="ABBRID0EXYAG" xlink:type="simple">SEM</abbrev> images of the radula <bold>A</bold><italic><tp:taxon-name><tp:taxon-name-part taxon-name-part-type="genus" reg="Cryptosemelus">Cryptosemelus</tp:taxon-name-part><tp:taxon-name-part taxon-name-part-type="species" reg="gracilis">gracilis</tp:taxon-name-part></tp:taxon-name></italic> specimen <named-content xmlns:xlink="http://www.w3.org/1999/xlink" content-type="dwc:institutional_code" xlink:type="simple">CUMZ</named-content> 7954 <bold>B</bold><italic><tp:taxon-name><tp:taxon-name-part taxon-name-part-type="genus" reg="Cryptosemelus">C.</tp:taxon-name-part><tp:taxon-name-part taxon-name-part-type="species" reg="betarmon">betarmon</tp:taxon-name-part></tp:taxon-name></italic> sp. nov. paratype <named-content xmlns:xlink="http://www.w3.org/1999/xlink" content-type="dwc:institutional_code" xlink:type="simple">CUMZ</named-content> 7960, and <bold>C</bold><italic><tp:taxon-name><tp:taxon-name-part taxon-name-part-type="genus" reg="Cryptosemelus">C.</tp:taxon-name-part><tp:taxon-name-part taxon-name-part-type="species" reg="tigrinus">tigrinus</tp:taxon-name-part></tp:taxon-name></italic> sp. nov. paratype <named-content xmlns:xlink="http://www.w3.org/1999/xlink" content-type="dwc:institutional_code" xlink:type="simple">CUMZ</named-content> 7956. Central tooth indicated by ‘C’; blue color indicates central tooth row; yellow color indicates the transition of outer lateral to marginal teeth.</p></caption><graphic xmlns:xlink="http://www.w3.org/1999/xlink" xlink:href="zookeys-1076-043-g010.jpg" position="float" orientation="portrait" xlink:type="simple" id="oo_620572.jpg"><uri content-type="original_file" xlink:type="simple">https://binary.pensoft.net/fig/620572</uri></graphic></fig></tp:treatment-sec><ref-list><ref id="B10"><mixed-citation xmlns:xlink="http://www.w3.org/1999/xlink" xlink:type="simple"><person-group><name name-style="western"><surname>Collinge</surname><given-names>WE</given-names></name></person-group> (<year>1902</year>) <article-title>On the non-operculated land- and freshwater molluscs collected by the members of the “Skeat Expedition” in the Malay Peninsula, 1899–1900.</article-title><source>The Journal of Malacology</source><volume>9</volume>(<issue>3</issue>): <fpage>71</fpage>–<lpage>95</lpage>.</mixed-citation></ref><ref id="B19"><mixed-citation xmlns:xlink="http://www.w3.org/1999/xlink" xlink:type="simple"><person-group><name name-style="western"><surname>Laidlaw</surname><given-names>FF</given-names></name></person-group> (<year>1933</year>) <article-title>A list of the land and fresh-water <tp:taxon-name><tp:taxon-name-part taxon-name-part-type="phylum">Mollusca</tp:taxon-name-part></tp:taxon-name> of the Malay Peninsula.</article-title><source>Journal of the Malaysian Branch of the Royal Asiatic Society</source><volume>11</volume>: <fpage>211</fpage>–<lpage>234</lpage>.</mixed-citation></ref><ref id="B6"><mixed-citation xmlns:xlink="http://www.w3.org/1999/xlink" xlink:type="simple"><person-group><name name-style="western"><surname>Benthem Jutting</surname><given-names>WSS van</given-names></name></person-group> (<year>1949</year>) <article-title>On a collection of non-marine <tp:taxon-name><tp:taxon-name-part taxon-name-part-type="phylum">Mollusca</tp:taxon-name-part></tp:taxon-name> from Malaya in the Raffles Museum, Singapore, with an appendix on cave shells.</article-title><source>Bulletin of Raffles Museum Singapore</source><volume>19</volume>: <fpage>50</fpage>–<lpage>77</lpage>.</mixed-citation></ref><ref id="B45"><mixed-citation xmlns:xlink="http://www.w3.org/1999/xlink" xlink:type="simple"><person-group><name name-style="western"><surname>Zilch</surname><given-names>A</given-names></name></person-group> (<year>1959</year>) <source><tp:taxon-name><tp:taxon-name-part taxon-name-part-type="class">Gastropoda</tp:taxon-name-part></tp:taxon-name>, <tp:taxon-name><tp:taxon-name-part taxon-name-part-type="subclass">Euthyneura</tp:taxon-name-part></tp:taxon-name>. In: Schindewolf OH (Ed.) Handbuch der Paläozoologie, Band 6, <tp:taxon-name><tp:taxon-name-part taxon-name-part-type="class">Gastropoda</tp:taxon-name-part></tp:taxon-name>.</source><publisher-name>Gebrüder Borntraeger</publisher-name>, <publisher-loc>Berlin</publisher-loc>, <size units="page">400 pp</size>.</mixed-citation></ref><ref id="B22"><mixed-citation xmlns:xlink="http://www.w3.org/1999/xlink" xlink:type="simple"><person-group><name name-style="western"><surname>Maassen</surname><given-names>WJM</given-names></name></person-group> (<year>2001</year>) <source>A preliminary checklist of the non-marine molluscs of West-Malaysia. “A Handlist”.</source><publisher-name>De Kreukel</publisher-name>, <publisher-loc>Amsterdam</publisher-loc>, <size units="page">155 pp</size>.</mixed-citation></ref><ref id="B30"><mixed-citation xmlns:xlink="http://www.w3.org/1999/xlink" xlink:type="simple"><person-group><name name-style="western"><surname>Schileyko</surname><given-names>AA</given-names></name></person-group> (<year>2003</year>) <article-title>Treatise on recent terrestrial pulmonate molluscs. Part 10. <tp:taxon-name><tp:taxon-name-part taxon-name-part-type="family">Ariophantidae</tp:taxon-name-part></tp:taxon-name>, <tp:taxon-name><tp:taxon-name-part taxon-name-part-type="family">Ostracolethidae</tp:taxon-name-part></tp:taxon-name>, <tp:taxon-name><tp:taxon-name-part taxon-name-part-type="family">Ryssotidae</tp:taxon-name-part></tp:taxon-name>, <tp:taxon-name><tp:taxon-name-part taxon-name-part-type="family">Milacidae</tp:taxon-name-part></tp:taxon-name>, <tp:taxon-name><tp:taxon-name-part taxon-name-part-type="family">Dyakiidae</tp:taxon-name-part></tp:taxon-name>, <tp:taxon-name><tp:taxon-name-part taxon-name-part-type="family">Staffordiidae</tp:taxon-name-part></tp:taxon-name>, <tp:taxon-name><tp:taxon-name-part taxon-name-part-type="family">Gastrodontidae</tp:taxon-name-part></tp:taxon-name>, <tp:taxon-name><tp:taxon-name-part taxon-name-part-type="family">Zonitidae</tp:taxon-name-part></tp:taxon-name>, <tp:taxon-name><tp:taxon-name-part taxon-name-part-type="family">Daudebardiidae</tp:taxon-name-part></tp:taxon-name>, <tp:taxon-name><tp:taxon-name-part taxon-name-part-type="family">Parmacellidae</tp:taxon-name-part></tp:taxon-name>.</article-title><source>Ruthenica Supplement</source><volume>2</volume>: <fpage>1309</fpage>–<lpage>1466</lpage>.</mixed-citation></ref><ref id="B33"><mixed-citation xmlns:xlink="http://www.w3.org/1999/xlink" xlink:type="simple"><person-group><name name-style="western"><surname>Skeat</surname><given-names>WW</given-names></name></person-group> (<year>1901</year>) <article-title>List of a collection of snakes, crocodiles, and chelonians from the Malay Peninsula, made by members of the “Skeat Expedition,” 1899–1900. With an appendix containing a list of the names of the places visited by the “Skeat Expedition”.</article-title><source>Proceedings of the Zoological Society of London</source><volume>71</volume>(<issue>2</issue>): <fpage>575</fpage>–<lpage>586</lpage>. <ext-link xlink:type="simple" ext-link-type="doi" xlink:href="10.1111/j.1469-7998.1902.tb08188.x">https://doi.org/10.1111/j.1469-7998.1902.tb08188.x</ext-link></mixed-citation></ref><ref id="B2"><mixed-citation xmlns:xlink="http://www.w3.org/1999/xlink" xlink:type="simple"><person-group><name name-style="western"><surname>Annandale</surname><given-names>N</given-names></name><name name-style="western"><surname>Robinson</surname><given-names>HC</given-names></name></person-group> (<year>1906</year>) <source>Fasciculi Malayenses: anthropological and zoological results of an expedition to Perak and the Siamese Malay states, 1901–1902 Vol 3: supplement: itinerary in Perak, Selangor, and the Siamese Malay states.</source><publisher-name>University Press of Liverpool</publisher-name>, <publisher-loc>London</publisher-loc>, <size units="page">180 pp</size>.</mixed-citation></ref></ref-list></tp:taxon-treatment>
