# Supplementary material for: ﻿Rediscovering the dancing semislug genus Cryptosemelus Collinge, 1902 (Eupulmonata, Ariophantidae) from Thailand with description of two new species
Source: Zookeys. 2021 Dec 8;1076:43–65. doi: 10.3897/zookeys.1076.75576 (PMC8674216; doi:10.3897/zookeys.1076.75576)
Supplement: XML Treatment for Cryptosemelus betarmon [file zookeys.1076.75576-treatment3.xml]

<!DOCTYPE tp:taxon-treatment
  PUBLIC "-//TaxonX//DTD Taxonomic Treatment Publishing DTD v0 20100105//EN" "tax-treatment-NSO.dtd">
<tp:taxon-treatment xmlns:tp="http://www.plazi.org/taxpub"><tp:treatment-meta><kwd-group><label>Taxon classification</label><kwd>
                  <named-content content-type="kingdom">Animalia</named-content>
                </kwd><kwd>
                  <named-content content-type="order">Stylommatophora</named-content>
                </kwd><kwd>
                  <named-content content-type="family">Ariophantidae</named-content>
                </kwd></kwd-group><mixed-citation publication-type="journal"><person-group><name><surname>Pholyotha</surname><given-names>Arthit</given-names></name><name><surname>Sutcharit</surname><given-names>Chirasak</given-names></name><name><surname>Panha</surname><given-names>Somsak</given-names></name></person-group><article-title>﻿Rediscovering the dancing semislug genus <italic><tp:taxon-name><tp:taxon-name-part taxon-name-part-type="genus" reg="Cryptosemelus">Cryptosemelus</tp:taxon-name-part></tp:taxon-name></italic> Collinge, 1902 (<tp:taxon-name><tp:taxon-name-part taxon-name-part-type="suborder">Eupulmonata</tp:taxon-name-part></tp:taxon-name>, <tp:taxon-name><tp:taxon-name-part taxon-name-part-type="family">Ariophantidae</tp:taxon-name-part></tp:taxon-name>) from Thailand with description of two new species</article-title><source>Zookeys</source><day>08</day><month>12</month><year>2021</year><volume>1076</volume><fpage>43</fpage><lpage>65</lpage><pub-id pub-id-type="doi">10.3897/zookeys.1076.75576</pub-id></mixed-citation></tp:treatment-meta><tp:nomenclature><label>﻿</label><tp:taxon-name>
                <object-id xmlns:xlink="http://www.w3.org/1999/xlink" content-type="arpha" xlink:type="simple">C45E9575-604B-54F3-BE16-5DF26B55FF83</object-id>
                <tp:taxon-name-part taxon-name-part-type="genus" reg="Cryptosemelus">Cryptosemelus</tp:taxon-name-part>
                <tp:taxon-name-part taxon-name-part-type="species" reg="betarmon">betarmon</tp:taxon-name-part>
                <object-id xmlns:xlink="http://www.w3.org/1999/xlink" content-type="zoobank" xlink:type="simple">http://zoobank.org/11AF3310-99EB-402D-8A3C-68AD48B349DE</object-id>
              </tp:taxon-name><tp:taxon-authority>Pholyotha</tp:taxon-authority><tp:taxon-status xmlns:xlink="http://www.w3.org/1999/xlink" xlink:type="simple">sp. nov.</tp:taxon-status><xref ref-type="fig" rid="F1">Figs 1</xref><xref ref-type="fig" rid="F3">, 3C, D</xref><xref ref-type="fig" rid="F6">, 6</xref><xref ref-type="fig" rid="F7">, 7</xref><xref ref-type="fig" rid="F10">, 10B</xref></tp:nomenclature><tp:treatment-sec sec-type="type material" id="SECID0EH6AE"><title>Type material.</title><p><bold><italic>Holotype</italic>.</bold><named-content xmlns:xlink="http://www.w3.org/1999/xlink" content-type="dwc:institutional_code" xlink:type="simple">CUMZ</named-content> 7959 (Fig. <xref ref-type="fig" rid="F3">3C</xref>, width 7.4 mm, height 4.1 mm).</p><p><bold><italic>Paratypes</italic>.</bold> Same locality as holotype: <named-content xmlns:xlink="http://www.w3.org/1999/xlink" content-type="dwc:institutional_code" xlink:type="simple">CUMZ</named-content> 7960 (Fig. <xref ref-type="fig" rid="F3">3D</xref>, width 7.3 mm, height 4.1 mm), <abbrev xmlns:xlink="http://www.w3.org/1999/xlink" content-type="institution" xlink:title="Natural History Museum, London, United Kingdom" id="ABBRID0EMAAG" xlink:type="simple">NHMUK</abbrev> (two shells), and <abbrev xmlns:xlink="http://www.w3.org/1999/xlink" xlink:title="Zoological Reference Collection" id="ABBRID0ERAAG" xlink:type="simple">ZRC</abbrev> (two shells). Limestone outcrops at Sam Roi Yot District, Prachuap Khiri Khan Province, Thailand (<named-content xmlns:xlink="http://www.w3.org/1999/xlink" content-type="dwc:verbatimCoordinates" xlink:type="simple"><named-content content-type="geo-json" specific-use="{&#34;type&#34;:&#34;Point&#34;,&#34;coordinates&#34;:[99.916667,12.233333]}" id="NCID0EYAAG" xlink:type="simple">12°14'N, 99°55'E</named-content></named-content>): <named-content xmlns:xlink="http://www.w3.org/1999/xlink" content-type="dwc:institutional_code" xlink:type="simple">CUMZ</named-content> 7961.</p></tp:treatment-sec><tp:treatment-sec sec-type="type locality" id="SECID0ECBAG"><title>Type locality.</title><p>Limestone outcrop at Wat Bang Pu, Sam Roi Yot District, Prachuap Khiri Khan Province, Thailand (<named-content xmlns:xlink="http://www.w3.org/1999/xlink" content-type="dwc:verbatimCoordinates" xlink:type="simple"><named-content content-type="geo-json" specific-use="{&#34;type&#34;:&#34;Point&#34;,&#34;coordinates&#34;:[100.000000,12.200000]}" id="NCID0ELBAG" xlink:type="simple">12°12'N, 100°00'E</named-content></named-content>).</p></tp:treatment-sec><tp:treatment-sec sec-type="diagnosis" id="SECID0EQBAG"><title>Diagnosis.</title><p>Shell depressedly subglobose and pale yellowish. Animal with grayish body. Genitalia with penial caecum, small vagina, and elongated epiphallus. Inner sculpture of penis with papilla and penial caecum. Spermatophore with a row of branching spines.</p></tp:treatment-sec><tp:treatment-sec sec-type="description" id="SECID0EVBAG"><title>Description.</title><p><bold><italic>Shell</italic></bold> (Fig. <xref ref-type="fig" rid="F3">3C, D</xref>). Shell depressedly subglobose, small size (width up to 7.4 mm, height up to 4.1 mm), thin, smooth, polished, pale yellowish with olive tinge. Whorls 3½–4, rapidly increasing; body whorl large and well-rounded at periphery. Spire slightly elevated; suture little impressed. Aperture oblique, diagonal, roundly ovate; peristome thin, simple. Columellar margin simple. Umbilicus imperforate.</p><p><bold><italic>Genital organs</italic></bold> (Figs <xref ref-type="fig" rid="F6">6B–D</xref>, <xref ref-type="fig" rid="F7">7</xref>). Atrium (at) short. Penis (p) somewhat short, cylindrical, and with thin penial sheath (<abbrev xmlns:xlink="http://www.w3.org/1999/xlink" xlink:title="penial sheath" id="ABBRID0ETCAG" xlink:type="simple">ps</abbrev>) covering most of the penis; penial caecum (<abbrev xmlns:xlink="http://www.w3.org/1999/xlink" xlink:title="penial caecum" id="ABBRID0EXCAG" xlink:type="simple">pc</abbrev>) enlarged and bulbous. Internal sculpture of proximal penis covered by nearly smooth surface and with thickened papilla (protruded tissue); and in penial caecum covered by irregularly folds (Fig. <xref ref-type="fig" rid="F6">6C</xref>). Epiphallus (<abbrev xmlns:xlink="http://www.w3.org/1999/xlink" xlink:title="portion of epiphallus nearer to penis" id="ABBRID0E6CAG" xlink:type="simple">e1</abbrev>+<abbrev xmlns:xlink="http://www.w3.org/1999/xlink" xlink:title="portion of epiphallus nearer to retractor muscle" id="ABBRID0EDDAG" xlink:type="simple">e2</abbrev>) approximately four times total penis length; <abbrev xmlns:xlink="http://www.w3.org/1999/xlink" xlink:title="portion of epiphallus nearer to penis" id="ABBRID0EHDAG" xlink:type="simple">e1</abbrev> shorter than <abbrev xmlns:xlink="http://www.w3.org/1999/xlink" xlink:title="portion of epiphallus nearer to retractor muscle" id="ABBRID0ELDAG" xlink:type="simple">e2</abbrev> and cylindrical; proximal <abbrev xmlns:xlink="http://www.w3.org/1999/xlink" xlink:title="portion of epiphallus nearer to retractor muscle" id="ABBRID0EPDAG" xlink:type="simple">e2</abbrev> enlarged and with undulated surface (Fig. <xref ref-type="fig" rid="F6">6D</xref>) and then gradually reduced diameter to distal end (Fig. <xref ref-type="fig" rid="F6">6B</xref>). Penial retractor muscle (<abbrev xmlns:xlink="http://www.w3.org/1999/xlink" xlink:title="penial retractor muscle" id="ABBRID0E2DAG" xlink:type="simple">prm</abbrev>) thick, enlarged at base and attached at junction between <abbrev xmlns:xlink="http://www.w3.org/1999/xlink" xlink:title="portion of epiphallus nearer to penis" id="ABBRID0E6DAG" xlink:type="simple">e1</abbrev> and <abbrev xmlns:xlink="http://www.w3.org/1999/xlink" xlink:title="portion of epiphallus nearer to retractor muscle" id="ABBRID0EDEAG" xlink:type="simple">e2</abbrev>. Vas deferens (<abbrev xmlns:xlink="http://www.w3.org/1999/xlink" xlink:title="vas deferens" id="ABBRID0EHEAG" xlink:type="simple">vd</abbrev>) thin tube connected between distal epiphallus and free oviduct (Fig. <xref ref-type="fig" rid="F6">6B</xref>).</p><fig id="F6" position="float" orientation="portrait"><object-id xmlns:xlink="http://www.w3.org/1999/xlink" content-type="doi" xlink:type="simple">10.3897/zookeys.1076.75576.figure6</object-id><object-id xmlns:xlink="http://www.w3.org/1999/xlink" content-type="arpha" xlink:type="simple">8B053DDA-7365-5EF7-8512-6DF234E7184A</object-id><label>Figure 6.</label><caption><p><italic><tp:taxon-name><tp:taxon-name-part taxon-name-part-type="genus" reg="Cryptosemelus">Cryptosemelus</tp:taxon-name-part><tp:taxon-name-part taxon-name-part-type="species" reg="betarmon">betarmon</tp:taxon-name-part></tp:taxon-name></italic> sp. nov. paratype <named-content xmlns:xlink="http://www.w3.org/1999/xlink" content-type="dwc:institutional_code" xlink:type="simple">CUMZ</named-content> 7960 <bold>A</bold> both sides of animal showing four lobes of mantle <bold>B–D</bold> genitalia <bold>B</bold> general view of the genital system <bold>C</bold> internal structure of the penis, and <bold>D</bold> external structure of epiphallus (<abbrev xmlns:xlink="http://www.w3.org/1999/xlink" xlink:title="portion of epiphallus nearer to retractor muscle" id="ABBRID0ERFAG" xlink:type="simple">e2</abbrev>). White arrow indicates the end of the penis. Yellow arrow indicates the protruded tissue inside the penis near the atrium.</p></caption><graphic xmlns:xlink="http://www.w3.org/1999/xlink" xlink:href="zookeys-1076-043-g006.jpg" position="float" orientation="portrait" xlink:type="simple" id="oo_620568.jpg"><uri content-type="original_file" xlink:type="simple">https://binary.pensoft.net/fig/620568</uri></graphic></fig><p>Vagina (v) cylindrical, and slightly shorter than a half of penis length. Gametolytic sac (<abbrev xmlns:xlink="http://www.w3.org/1999/xlink" xlink:title="gametolytic sac" id="ABBRID0E3FAG" xlink:type="simple">gs</abbrev>) bulbous (Fig. <xref ref-type="fig" rid="F6">6B</xref> with spermatophore); gametolytic duct (<abbrev xmlns:xlink="http://www.w3.org/1999/xlink" xlink:title="gametolytic duct" id="ABBRID0EEGAG" xlink:type="simple">gd</abbrev>) cylindrical, enlarged at base, and then gradually reduced in diameter to gametolytic sac. Free oviduct (<abbrev xmlns:xlink="http://www.w3.org/1999/xlink" xlink:title="free oviduct" id="ABBRID0EIGAG" xlink:type="simple">fo</abbrev>) long, cylindrical, approximately two times total penis length, and encircled with thick tissue in middle (Fig. <xref ref-type="fig" rid="F6">6B</xref>).</p><p>Spermatophore incomplete (sperm sac and tail filament missing). Head filament (<abbrev xmlns:xlink="http://www.w3.org/1999/xlink" xlink:title="head filament" id="ABBRID0ESGAG" xlink:type="simple">hf</abbrev>) with nine branching spines arranged in a single row along the head filament section (Fig. <xref ref-type="fig" rid="F7">7</xref>).</p><fig id="F7" position="float" orientation="portrait"><object-id xmlns:xlink="http://www.w3.org/1999/xlink" content-type="doi" xlink:type="simple">10.3897/zookeys.1076.75576.figure7</object-id><object-id xmlns:xlink="http://www.w3.org/1999/xlink" content-type="arpha" xlink:type="simple">B94C54D8-B374-5A00-B713-C8C83D7ABDAD</object-id><label>Figure 7.</label><caption><p>Spermatophore of <italic><tp:taxon-name><tp:taxon-name-part taxon-name-part-type="genus" reg="Cryptosemelus">Cryptosemelus</tp:taxon-name-part><tp:taxon-name-part taxon-name-part-type="species" reg="betarmon">betarmon</tp:taxon-name-part></tp:taxon-name></italic> sp. nov. paratype <named-content xmlns:xlink="http://www.w3.org/1999/xlink" content-type="dwc:institutional_code" xlink:type="simple">CUMZ</named-content> 7960 <bold>A</bold> General view of head filament and <bold>B</bold><abbrev xmlns:xlink="http://www.w3.org/1999/xlink" xlink:title="scanning electron microscopy" id="ABBRID0EWHAG" xlink:type="simple">SEM</abbrev> images of head filament showing branching spines.</p></caption><graphic xmlns:xlink="http://www.w3.org/1999/xlink" xlink:href="zookeys-1076-043-g007.jpg" position="float" orientation="portrait" xlink:type="simple" id="oo_620569.jpg"><uri content-type="original_file" xlink:type="simple">https://binary.pensoft.net/fig/620569</uri></graphic></fig><p><bold><italic>Radula</italic></bold> (Fig. <xref ref-type="fig" rid="F10">10B</xref>). Teeth arrangement and shape similar to those of <italic><tp:taxon-name><tp:taxon-name-part taxon-name-part-type="genus" reg="Cryptosemelus">C.</tp:taxon-name-part><tp:taxon-name-part taxon-name-part-type="species" reg="gracilis">gracilis</tp:taxon-name-part></tp:taxon-name></italic>. Teeth with half row formula: 1–(27–28)–37 teeth. Central tooth square base-plate with symmetrical tricuspid. Inner lateral teeth square base-plate with asymmetrical tricuspid; outer lateral teeth oblong to elongate tricuspid. Marginal teeth elongate bicuspid. Marginal teeth starting at about teeth numbers 27–28; outermost teeth shorter and smaller than inner teeth.</p><p><bold><italic>External appearance</italic></bold> (Figs <xref ref-type="fig" rid="F1">1</xref>, <xref ref-type="fig" rid="F6">6A</xref>). Living animal with reticulated skin, pale to dark grayish body marked by prominent, oblique, pale brownish lines running downwards. Four mantle extensions well-developed and same color as body. Shell lobes enlarged to cover almost entire shell; right shell lobe (<abbrev xmlns:xlink="http://www.w3.org/1999/xlink" xlink:title="right shell lobe" id="ABBRID0EJJAG" xlink:type="simple">rsl</abbrev>) larger than left shell lobe (<abbrev xmlns:xlink="http://www.w3.org/1999/xlink" xlink:title="left shell lobe" id="ABBRID0ENJAG" xlink:type="simple">lsl</abbrev>); right dorsal lobe (<abbrev xmlns:xlink="http://www.w3.org/1999/xlink" xlink:title="right dorsal lobe" id="ABBRID0ERJAG" xlink:type="simple">rdl</abbrev>) smaller than left dorsal lobe (<abbrev xmlns:xlink="http://www.w3.org/1999/xlink" xlink:title="left dorsal lobe" id="ABBRID0EVJAG" xlink:type="simple">ldl</abbrev>). Foot sole divided into median and lateral planes. Caudal horn absent.</p></tp:treatment-sec><tp:treatment-sec sec-type="etymology" id="SECID0EZJAG"><title>Etymology.</title><p>The specific name “<italic><tp:taxon-name><tp:taxon-name-part taxon-name-part-type="genus" reg="Cryptosemelus"/><tp:taxon-name-part taxon-name-part-type="species" reg="betarmon">betarmon</tp:taxon-name-part></tp:taxon-name></italic>” is from the Greek word meaning a dancer and refers to the fidgety movements or dance-like movements of living semislugs found in the field after being disturbed.</p></tp:treatment-sec><tp:treatment-sec sec-type="distribution" id="SECID0EJKAG"><title>Distribution, habitat, and behavior observations.</title><p><italic><tp:taxon-name><tp:taxon-name-part taxon-name-part-type="genus" reg="Cryptosemelus">Cryptosemelus</tp:taxon-name-part><tp:taxon-name-part taxon-name-part-type="species" reg="betarmon">betarmon</tp:taxon-name-part></tp:taxon-name></italic> sp. nov. is restricted to the limestone outcrops in Prachuap Khiri Khan Province, Thailand (Fig. <xref ref-type="fig" rid="F1">1</xref>). During the rainy season, but with low precipitation, the semislugs were found inactive under the decaying leaf litter or sometimes inside the hole of decaying wood. This semislug species also moved quickly as well as quickly flipping and wagging its tail to escape after being disturbed. The data on its natural enemies are unknown, but the carnivorous snail, <italic><tp:taxon-name><tp:taxon-name-part taxon-name-part-type="genus" reg="Haploptychius">Haploptychius</tp:taxon-name-part></tp:taxon-name></italic> sp. (<tp:taxon-name><tp:taxon-name-part taxon-name-part-type="family">Streptaxidae</tp:taxon-name-part></tp:taxon-name>), was found at a high abundance in the type locality.</p></tp:treatment-sec><tp:treatment-sec sec-type="remarks" id="SECID0EKLAG"><title>Remarks.</title><p>This new species is a small-sized <italic><tp:taxon-name><tp:taxon-name-part taxon-name-part-type="genus" reg="Cryptosemelus">Cryptosemelus</tp:taxon-name-part></tp:taxon-name></italic> species which has a subglobose and pale yellowish shell with an olive tinge, and genitalia with a penial caecum and without an epiphallic diverticulum. Compared to the type species, this species has a globose and pale golden amber shell, genitalia with two small diverticula on the epiphallus, and no penial caecum.</p></tp:treatment-sec><tp:treatment-sec><!--Section generated to contain objects referenced in tp:taxon-treatment.--><fig id="F1" position="float" orientation="portrait"><object-id xmlns:xlink="http://www.w3.org/1999/xlink" content-type="doi" xlink:type="simple">10.3897/zookeys.1076.75576.figure1</object-id><object-id xmlns:xlink="http://www.w3.org/1999/xlink" content-type="arpha" xlink:type="simple">3DBD36F2-0427-5DA9-92A5-9DA39CEAB68C</object-id><label>Figure 1.</label><caption><p>Geographic distribution and living animals of <italic><tp:taxon-name><tp:taxon-name-part taxon-name-part-type="genus" reg="Cryptosemelus">Cryptosemelus</tp:taxon-name-part><tp:taxon-name-part taxon-name-part-type="species" reg="gracilis">gracilis</tp:taxon-name-part></tp:taxon-name></italic>, <italic><tp:taxon-name><tp:taxon-name-part taxon-name-part-type="genus" reg="Cryptosemelus">C.</tp:taxon-name-part><tp:taxon-name-part taxon-name-part-type="species" reg="betarmon">betarmon</tp:taxon-name-part></tp:taxon-name></italic> sp. nov., and <italic><tp:taxon-name><tp:taxon-name-part taxon-name-part-type="genus" reg="Cryptosemelus">C.</tp:taxon-name-part><tp:taxon-name-part taxon-name-part-type="species" reg="tigrinus">tigrinus</tp:taxon-name-part></tp:taxon-name></italic> sp. nov. based on the specimens examined herein. All not to scale. Black symbols indicate type locality and white symbols indicate other localities.</p></caption><graphic xmlns:xlink="http://www.w3.org/1999/xlink" xlink:href="zookeys-1076-043-g001.jpg" position="float" orientation="portrait" xlink:type="simple" id="oo_620563.jpg"><uri content-type="original_file" xlink:type="simple">https://binary.pensoft.net/fig/620563</uri></graphic></fig><fig id="F3" position="float" orientation="portrait"><object-id xmlns:xlink="http://www.w3.org/1999/xlink" content-type="doi" xlink:type="simple">10.3897/zookeys.1076.75576.figure3</object-id><object-id xmlns:xlink="http://www.w3.org/1999/xlink" content-type="arpha" xlink:type="simple">5656E59A-4DB2-5D51-9FF0-12AD1FF10D41</object-id><label>Figure 3.</label><caption><p>Shells <bold>A, B</bold><italic><tp:taxon-name><tp:taxon-name-part taxon-name-part-type="genus" reg="Cryptosemelus">Cryptosemelus</tp:taxon-name-part><tp:taxon-name-part taxon-name-part-type="species" reg="gracilis">gracilis</tp:taxon-name-part></tp:taxon-name></italic> specimen <named-content xmlns:xlink="http://www.w3.org/1999/xlink" content-type="dwc:institutional_code" xlink:type="simple">CUMZ</named-content> 7954 <bold>C, D</bold><italic><tp:taxon-name><tp:taxon-name-part taxon-name-part-type="genus" reg="Cryptosemelus">C.</tp:taxon-name-part><tp:taxon-name-part taxon-name-part-type="species" reg="betarmon">betarmon</tp:taxon-name-part></tp:taxon-name></italic> sp. nov. <bold>C</bold> holotype <named-content xmlns:xlink="http://www.w3.org/1999/xlink" content-type="dwc:institutional_code" xlink:type="simple">CUMZ</named-content> 7959, and <bold>D</bold> paratype <named-content xmlns:xlink="http://www.w3.org/1999/xlink" content-type="dwc:institutional_code" xlink:type="simple">CUMZ</named-content> 7960 <bold>E, F</bold><italic><tp:taxon-name><tp:taxon-name-part taxon-name-part-type="genus" reg="Cryptosemelus">C.</tp:taxon-name-part><tp:taxon-name-part taxon-name-part-type="species" reg="tigrinus">tigrinus</tp:taxon-name-part></tp:taxon-name></italic> sp. nov. <bold>E</bold> holotype <named-content xmlns:xlink="http://www.w3.org/1999/xlink" content-type="dwc:institutional_code" xlink:type="simple">CUMZ</named-content> 7955, and <bold>F</bold> paratype <named-content xmlns:xlink="http://www.w3.org/1999/xlink" content-type="dwc:institutional_code" xlink:type="simple">CUMZ</named-content> 7956.</p></caption><graphic xmlns:xlink="http://www.w3.org/1999/xlink" xlink:href="zookeys-1076-043-g003.jpg" position="float" orientation="portrait" xlink:type="simple" id="oo_620565.jpg"><uri content-type="original_file" xlink:type="simple">https://binary.pensoft.net/fig/620565</uri></graphic></fig><fig id="F10" position="float" orientation="portrait"><object-id xmlns:xlink="http://www.w3.org/1999/xlink" content-type="doi" xlink:type="simple">10.3897/zookeys.1076.75576.figure10</object-id><object-id xmlns:xlink="http://www.w3.org/1999/xlink" content-type="arpha" xlink:type="simple">0753BC64-4E33-56A7-9189-22613EA2760C</object-id><label>Figure 10.</label><caption><p>Representative <abbrev xmlns:xlink="http://www.w3.org/1999/xlink" xlink:title="scanning electron microscopy" id="ABBRID0EXYAG" xlink:type="simple">SEM</abbrev> images of the radula <bold>A</bold><italic><tp:taxon-name><tp:taxon-name-part taxon-name-part-type="genus" reg="Cryptosemelus">Cryptosemelus</tp:taxon-name-part><tp:taxon-name-part taxon-name-part-type="species" reg="gracilis">gracilis</tp:taxon-name-part></tp:taxon-name></italic> specimen <named-content xmlns:xlink="http://www.w3.org/1999/xlink" content-type="dwc:institutional_code" xlink:type="simple">CUMZ</named-content> 7954 <bold>B</bold><italic><tp:taxon-name><tp:taxon-name-part taxon-name-part-type="genus" reg="Cryptosemelus">C.</tp:taxon-name-part><tp:taxon-name-part taxon-name-part-type="species" reg="betarmon">betarmon</tp:taxon-name-part></tp:taxon-name></italic> sp. nov. paratype <named-content xmlns:xlink="http://www.w3.org/1999/xlink" content-type="dwc:institutional_code" xlink:type="simple">CUMZ</named-content> 7960, and <bold>C</bold><italic><tp:taxon-name><tp:taxon-name-part taxon-name-part-type="genus" reg="Cryptosemelus">C.</tp:taxon-name-part><tp:taxon-name-part taxon-name-part-type="species" reg="tigrinus">tigrinus</tp:taxon-name-part></tp:taxon-name></italic> sp. nov. paratype <named-content xmlns:xlink="http://www.w3.org/1999/xlink" content-type="dwc:institutional_code" xlink:type="simple">CUMZ</named-content> 7956. Central tooth indicated by ‘C’; blue color indicates central tooth row; yellow color indicates the transition of outer lateral to marginal teeth.</p></caption><graphic xmlns:xlink="http://www.w3.org/1999/xlink" xlink:href="zookeys-1076-043-g010.jpg" position="float" orientation="portrait" xlink:type="simple" id="oo_620572.jpg"><uri content-type="original_file" xlink:type="simple">https://binary.pensoft.net/fig/620572</uri></graphic></fig></tp:treatment-sec></tp:taxon-treatment>
