# Supplementary material for: ﻿Rediscovering the dancing semislug genus Cryptosemelus Collinge, 1902 (Eupulmonata, Ariophantidae) from Thailand with description of two new species
Source: Zookeys. 2021 Dec 8;1076:43–65. doi: 10.3897/zookeys.1076.75576 (PMC8674216; doi:10.3897/zookeys.1076.75576)
Supplement: XML Treatment for Cryptosemelus tigrinus [file zookeys.1076.75576-treatment4.xml]

<!DOCTYPE tp:taxon-treatment
  PUBLIC "-//TaxonX//DTD Taxonomic Treatment Publishing DTD v0 20100105//EN" "tax-treatment-NSO.dtd">
<tp:taxon-treatment xmlns:tp="http://www.plazi.org/taxpub"><tp:treatment-meta><kwd-group><label>Taxon classification</label><kwd>
                  <named-content content-type="kingdom">Animalia</named-content>
                </kwd><kwd>
                  <named-content content-type="order">Stylommatophora</named-content>
                </kwd><kwd>
                  <named-content content-type="family">Ariophantidae</named-content>
                </kwd></kwd-group><mixed-citation publication-type="journal"><person-group><name><surname>Pholyotha</surname><given-names>Arthit</given-names></name><name><surname>Sutcharit</surname><given-names>Chirasak</given-names></name><name><surname>Panha</surname><given-names>Somsak</given-names></name></person-group><article-title>﻿Rediscovering the dancing semislug genus <italic><tp:taxon-name><tp:taxon-name-part taxon-name-part-type="genus" reg="Cryptosemelus">Cryptosemelus</tp:taxon-name-part></tp:taxon-name></italic> Collinge, 1902 (<tp:taxon-name><tp:taxon-name-part taxon-name-part-type="suborder">Eupulmonata</tp:taxon-name-part></tp:taxon-name>, <tp:taxon-name><tp:taxon-name-part taxon-name-part-type="family">Ariophantidae</tp:taxon-name-part></tp:taxon-name>) from Thailand with description of two new species</article-title><source>Zookeys</source><day>08</day><month>12</month><year>2021</year><volume>1076</volume><fpage>43</fpage><lpage>65</lpage><pub-id pub-id-type="doi">10.3897/zookeys.1076.75576</pub-id></mixed-citation></tp:treatment-meta><tp:nomenclature><label>﻿</label><tp:taxon-name>
                <object-id xmlns:xlink="http://www.w3.org/1999/xlink" content-type="arpha" xlink:type="simple">3E844FCD-BFA8-5A07-818F-B8BB626947DF</object-id>
                <tp:taxon-name-part taxon-name-part-type="genus" reg="Cryptosemelus">Cryptosemelus</tp:taxon-name-part>
                <tp:taxon-name-part taxon-name-part-type="species" reg="tigrinus">tigrinus</tp:taxon-name-part>
                <object-id xmlns:xlink="http://www.w3.org/1999/xlink" content-type="zoobank" xlink:type="simple">http://zoobank.org/98028C74-C2C5-4464-AE95-23FD93F25846</object-id>
              </tp:taxon-name><tp:taxon-authority>Pholyotha</tp:taxon-authority><tp:taxon-status xmlns:xlink="http://www.w3.org/1999/xlink" xlink:type="simple">sp. nov.</tp:taxon-status><xref ref-type="fig" rid="F1">Figs 1</xref><xref ref-type="fig" rid="F3">, 3E, F</xref><xref ref-type="fig" rid="F8">, 8</xref><xref ref-type="fig" rid="F9">, 9</xref><xref ref-type="fig" rid="F10">, 10C</xref></tp:nomenclature><tp:treatment-sec sec-type="type material" id="SECID0EVNAG"><title>Type material.</title><p><bold><italic>Holotype</italic>.</bold><named-content xmlns:xlink="http://www.w3.org/1999/xlink" content-type="dwc:institutional_code" xlink:type="simple">CUMZ</named-content> 7955 (Fig. <xref ref-type="fig" rid="F3">3E</xref>; width 10.7 mm, height 7.6 mm). <bold><italic>Paratypes</italic>.</bold> Same locality as holotype: <named-content xmlns:xlink="http://www.w3.org/1999/xlink" content-type="dwc:institutional_code" xlink:type="simple">CUMZ</named-content> 7956 (Fig. <xref ref-type="fig" rid="F3">3F</xref>; width 9.8 mm, height 6.8 mm), <abbrev xmlns:xlink="http://www.w3.org/1999/xlink" content-type="institution" xlink:title="Natural History Museum, London, United Kingdom" id="ABBRID0EWOAG" xlink:type="simple">NHMUK</abbrev> (two shells), and <abbrev xmlns:xlink="http://www.w3.org/1999/xlink" xlink:title="Zoological Reference Collection" id="ABBRID0E2OAG" xlink:type="simple">ZRC</abbrev> (two shells). Limestone outcrops at Wat Suwan Khuha, Takua Thung District, Phang-Nga Province, Thailand (<named-content xmlns:xlink="http://www.w3.org/1999/xlink" content-type="dwc:verbatimCoordinates" xlink:type="simple"><named-content content-type="geo-json" specific-use="{&#34;type&#34;:&#34;Point&#34;,&#34;coordinates&#34;:[98.466667,8.416667]}" id="NCID0ECPAG" xlink:type="simple">8°25'N, 98°28'E</named-content></named-content>): <named-content xmlns:xlink="http://www.w3.org/1999/xlink" content-type="dwc:institutional_code" xlink:type="simple">CUMZ</named-content> 7957. Limestone outcrops at Wat Tham Bang Toei, Mueang District, Phang-Nga Province, Thailand (<named-content xmlns:xlink="http://www.w3.org/1999/xlink" content-type="dwc:verbatimCoordinates" xlink:type="simple"><named-content content-type="geo-json" specific-use="{&#34;type&#34;:&#34;Point&#34;,&#34;coordinates&#34;:[98.566667,8.450000]}" id="NCID0EPPAG" xlink:type="simple">8°27'N, 98°34'E</named-content></named-content>): <named-content xmlns:xlink="http://www.w3.org/1999/xlink" content-type="dwc:institutional_code" xlink:type="simple">CUMZ</named-content> 7958.</p></tp:treatment-sec><tp:treatment-sec sec-type="type locality" id="SECID0EZPAG"><title>Type locality.</title><p>Limestone outcrop at Tham Phung Chang, Mueang District, Phang-Nga Province, Thailand (<named-content xmlns:xlink="http://www.w3.org/1999/xlink" content-type="dwc:verbatimCoordinates" xlink:type="simple"><named-content content-type="geo-json" specific-use="{&#34;type&#34;:&#34;Point&#34;,&#34;coordinates&#34;:[98.500000,8.433333]}" id="NCID0ECQAG" xlink:type="simple">8°26'N, 98°30'E</named-content></named-content>).</p></tp:treatment-sec><tp:treatment-sec sec-type="diagnosis" id="SECID0EHQAG"><title>Diagnosis.</title><p>Shell globose, pale yellowish. Animal with brownish body, shell lobes pale yellowish-orange and flanked with irregular black bands. Genitalia with long penis and vagina and epiphallus with granulated surface near vas deferens; penial caecum and penial verge present. Inner sculpture of penis: proximal part with one thickened longitudinal fold; distal part with irregular folds. Spermatophore with smooth head filament and long tail filament with several delicate, branching spines.</p></tp:treatment-sec><tp:treatment-sec sec-type="description" id="SECID0EMQAG"><title>Description.</title><p><bold><italic>Shell</italic></bold> (Fig. <xref ref-type="fig" rid="F3">3E, F</xref>). Shell globose, medium-sized (width up to 10.7 mm, height up to 7.6 mm), thin, smooth, polished, pale yellowish with an olive tinge. Whorls 4–4½, rapidly increasing; last whorl large and rounded at periphery. Spire elevated; suture little impressed. Aperture oblique, diagonal, roundly ovate; peristome thin, simple. Columellar margin simple. Umbilicus imperforate.</p><p><bold><italic>Genital organs</italic></bold> (Figs <xref ref-type="fig" rid="F8">8B–D</xref>, <xref ref-type="fig" rid="F9">9</xref>). Atrium (at) short. Penis (p) moderately long, cylindrical with thin penial sheath (<abbrev xmlns:xlink="http://www.w3.org/1999/xlink" xlink:title="penial sheath" id="ABBRID0EKRAG" xlink:type="simple">ps</abbrev>) covering nearly half of its length; penial caecum (<abbrev xmlns:xlink="http://www.w3.org/1999/xlink" xlink:title="penial caecum" id="ABBRID0EORAG" xlink:type="simple">pc</abbrev>) small. Internal wall of penis: proximal part covered with very thin longitudinal folds and one thickened longitudinal fold; distal part with irregularly zigzag folds surrounding the penial verge. Penial verge (<abbrev xmlns:xlink="http://www.w3.org/1999/xlink" xlink:title="penial verge" id="ABBRID0ESRAG" xlink:type="simple">pv</abbrev>) elongate ovate shape and smooth surface (Fig. <xref ref-type="fig" rid="F8">8C</xref>). Epiphallus (<abbrev xmlns:xlink="http://www.w3.org/1999/xlink" xlink:title="portion of epiphallus nearer to penis" id="ABBRID0E1RAG" xlink:type="simple">e1</abbrev>+<abbrev xmlns:xlink="http://www.w3.org/1999/xlink" xlink:title="portion of epiphallus nearer to retractor muscle" id="ABBRID0E5RAG" xlink:type="simple">e2</abbrev>) equal to penis length; <abbrev xmlns:xlink="http://www.w3.org/1999/xlink" xlink:title="portion of epiphallus nearer to penis" id="ABBRID0ECSAG" xlink:type="simple">e1</abbrev> slightly shorter than <abbrev xmlns:xlink="http://www.w3.org/1999/xlink" xlink:title="portion of epiphallus nearer to retractor muscle" id="ABBRID0EGSAG" xlink:type="simple">e2</abbrev> and cylindrical; proximal <abbrev xmlns:xlink="http://www.w3.org/1999/xlink" xlink:title="portion of epiphallus nearer to retractor muscle" id="ABBRID0EKSAG" xlink:type="simple">e2</abbrev> cylindrical and smooth surface (Fig. <xref ref-type="fig" rid="F8">8B</xref>); distal <abbrev xmlns:xlink="http://www.w3.org/1999/xlink" xlink:title="portion of epiphallus nearer to retractor muscle" id="ABBRID0ESSAG" xlink:type="simple">e2</abbrev> cylindrical with prominently granulated surface (Fig. <xref ref-type="fig" rid="F8">8D</xref>). Penial retractor muscle (<abbrev xmlns:xlink="http://www.w3.org/1999/xlink" xlink:title="penial retractor muscle" id="ABBRID0E1SAG" xlink:type="simple">prm</abbrev>) thick, enlarged at base and attached at junction between <abbrev xmlns:xlink="http://www.w3.org/1999/xlink" xlink:title="portion of epiphallus nearer to penis" id="ABBRID0E5SAG" xlink:type="simple">e1</abbrev> and <abbrev xmlns:xlink="http://www.w3.org/1999/xlink" xlink:title="portion of epiphallus nearer to retractor muscle" id="ABBRID0ECTAG" xlink:type="simple">e2</abbrev>. Vas deferens (<abbrev xmlns:xlink="http://www.w3.org/1999/xlink" xlink:title="vas deferens" id="ABBRID0EGTAG" xlink:type="simple">vd</abbrev>) thin tube connected between distal epiphallus and free oviduct (Fig. <xref ref-type="fig" rid="F8">8B</xref>).</p><fig id="F8" position="float" orientation="portrait"><object-id xmlns:xlink="http://www.w3.org/1999/xlink" content-type="doi" xlink:type="simple">10.3897/zookeys.1076.75576.figure8</object-id><object-id xmlns:xlink="http://www.w3.org/1999/xlink" content-type="arpha" xlink:type="simple">837043D6-229A-5EAB-8C69-10D8A53416EB</object-id><label>Figure 8.</label><caption><p><italic><tp:taxon-name><tp:taxon-name-part taxon-name-part-type="genus" reg="Cryptosemelus">Cryptosemelus</tp:taxon-name-part><tp:taxon-name-part taxon-name-part-type="species" reg="tigrinus">tigrinus</tp:taxon-name-part></tp:taxon-name></italic> sp. nov. paratype <named-content xmlns:xlink="http://www.w3.org/1999/xlink" content-type="dwc:institutional_code" xlink:type="simple">CUMZ</named-content> 7956 <bold>A</bold> both sides of animal showing four lobes of mantle <bold>B–D</bold> genitalia <bold>B</bold> general view of the genital system <bold>C</bold> internal structure of the penis, and <bold>D</bold> external structure of epiphallus (<abbrev xmlns:xlink="http://www.w3.org/1999/xlink" xlink:title="portion of epiphallus nearer to retractor muscle" id="ABBRID0EQUAG" xlink:type="simple">e2</abbrev>). White arrow indicates the end of the penis.</p></caption><graphic xmlns:xlink="http://www.w3.org/1999/xlink" xlink:href="zookeys-1076-043-g008.jpg" position="float" orientation="portrait" xlink:type="simple" id="oo_620570.jpg"><uri content-type="original_file" xlink:type="simple">https://binary.pensoft.net/fig/620570</uri></graphic></fig><p>Vagina (v) long, slender, and approximately half of penis length. Gametolytic sac (<abbrev xmlns:xlink="http://www.w3.org/1999/xlink" xlink:title="gametolytic sac" id="ABBRID0E2UAG" xlink:type="simple">gs</abbrev>) bulbous (Fig. <xref ref-type="fig" rid="F8">8B</xref> with spermatophore); gametolytic duct (<abbrev xmlns:xlink="http://www.w3.org/1999/xlink" xlink:title="gametolytic duct" id="ABBRID0EDVAG" xlink:type="simple">gd</abbrev>) somewhat enlarged and cylindrical. Free oviduct (<abbrev xmlns:xlink="http://www.w3.org/1999/xlink" xlink:title="free oviduct" id="ABBRID0EHVAG" xlink:type="simple">fo</abbrev>) cylindrical, about half of penis length, and encircled with thick tissue in middle (Fig. <xref ref-type="fig" rid="F8">8B</xref>).</p><p>Spermatophore long and twisted cylindrical tube (Fig. <xref ref-type="fig" rid="F9">9</xref>). Head filament (<abbrev xmlns:xlink="http://www.w3.org/1999/xlink" xlink:title="head filament" id="ABBRID0EVVAG" xlink:type="simple">hf</abbrev>) elongate tube with smooth surface (Fig. <xref ref-type="fig" rid="F9">9B</xref>). Sperm sac (<abbrev xmlns:xlink="http://www.w3.org/1999/xlink" xlink:title="sperm sac" id="ABBRID0E4VAG" xlink:type="simple">ss</abbrev>) enlarged, elongate ovate with unclear boundary between sperm sac and tail filament. Tail filament (<abbrev xmlns:xlink="http://www.w3.org/1999/xlink" xlink:title="tail filament" id="ABBRID0EBWAG" xlink:type="simple">tf</abbrev>) very long and enlarged tube with series of long and delicate branching spines arranged in a row, and then near the tip having multiple rows of short branching spines (Fig. <xref ref-type="fig" rid="F9">9C, D</xref>).</p><fig id="F9" position="float" orientation="portrait"><object-id xmlns:xlink="http://www.w3.org/1999/xlink" content-type="doi" xlink:type="simple">10.3897/zookeys.1076.75576.figure9</object-id><object-id xmlns:xlink="http://www.w3.org/1999/xlink" content-type="arpha" xlink:type="simple">09FA36DF-E5EE-5413-860B-1A123AC6C9AA</object-id><label>Figure 9.</label><caption><p>Spermatophore of <italic><tp:taxon-name><tp:taxon-name-part taxon-name-part-type="genus" reg="Cryptosemelus">Cryptosemelus</tp:taxon-name-part><tp:taxon-name-part taxon-name-part-type="species" reg="tigrinus">tigrinus</tp:taxon-name-part></tp:taxon-name></italic> sp. nov. paratype <named-content xmlns:xlink="http://www.w3.org/1999/xlink" content-type="dwc:institutional_code" xlink:type="simple">CUMZ</named-content> 7956 <bold>A</bold> general view of the spermatophore <bold>B–D</bold><abbrev xmlns:xlink="http://www.w3.org/1999/xlink" xlink:title="scanning electron microscopy" id="ABBRID0EFXAG" xlink:type="simple">SEM</abbrev> images <bold>B</bold> head filament without spine <bold>C</bold> branching spines on the unclear boundary between sperm sac and tail filament, and <bold>D</bold> tail filament showing branching spines; inset showing cross section of tail filament. Red arrow indicates position of cross section of tail filament.</p></caption><graphic xmlns:xlink="http://www.w3.org/1999/xlink" xlink:href="zookeys-1076-043-g009.jpg" position="float" orientation="portrait" xlink:type="simple" id="oo_620571.jpg"><uri content-type="original_file" xlink:type="simple">https://binary.pensoft.net/fig/620571</uri></graphic></fig><p><bold><italic>Radula</italic></bold> (Fig. <xref ref-type="fig" rid="F10">10C</xref>). Teeth arrangement and shape similar to those of <italic><tp:taxon-name><tp:taxon-name-part taxon-name-part-type="genus" reg="Cryptosemelus">C.</tp:taxon-name-part><tp:taxon-name-part taxon-name-part-type="species" reg="gracilis">gracilis</tp:taxon-name-part></tp:taxon-name></italic>. Teeth with half row formula: 1–(38–39)–44 teeth. Central tooth square base-plate with symmetrical tricuspid. Inner lateral teeth square base-plate with asymmetrical tricuspid; outer lateral teeth with oblong to elongate teeth with tricuspid. Marginal teeth elongate bicuspid. Marginal teeth starting at about teeth numbers 38–39; outermost teeth shorter and smaller than inner teeth.</p><fig id="F10" position="float" orientation="portrait"><object-id xmlns:xlink="http://www.w3.org/1999/xlink" content-type="doi" xlink:type="simple">10.3897/zookeys.1076.75576.figure10</object-id><object-id xmlns:xlink="http://www.w3.org/1999/xlink" content-type="arpha" xlink:type="simple">0753BC64-4E33-56A7-9189-22613EA2760C</object-id><label>Figure 10.</label><caption><p>Representative <abbrev xmlns:xlink="http://www.w3.org/1999/xlink" xlink:title="scanning electron microscopy" id="ABBRID0EXYAG" xlink:type="simple">SEM</abbrev> images of the radula <bold>A</bold><italic><tp:taxon-name><tp:taxon-name-part taxon-name-part-type="genus" reg="Cryptosemelus">Cryptosemelus</tp:taxon-name-part><tp:taxon-name-part taxon-name-part-type="species" reg="gracilis">gracilis</tp:taxon-name-part></tp:taxon-name></italic> specimen <named-content xmlns:xlink="http://www.w3.org/1999/xlink" content-type="dwc:institutional_code" xlink:type="simple">CUMZ</named-content> 7954 <bold>B</bold><italic><tp:taxon-name><tp:taxon-name-part taxon-name-part-type="genus" reg="Cryptosemelus">C.</tp:taxon-name-part><tp:taxon-name-part taxon-name-part-type="species" reg="betarmon">betarmon</tp:taxon-name-part></tp:taxon-name></italic> sp. nov. paratype <named-content xmlns:xlink="http://www.w3.org/1999/xlink" content-type="dwc:institutional_code" xlink:type="simple">CUMZ</named-content> 7960, and <bold>C</bold><italic><tp:taxon-name><tp:taxon-name-part taxon-name-part-type="genus" reg="Cryptosemelus">C.</tp:taxon-name-part><tp:taxon-name-part taxon-name-part-type="species" reg="tigrinus">tigrinus</tp:taxon-name-part></tp:taxon-name></italic> sp. nov. paratype <named-content xmlns:xlink="http://www.w3.org/1999/xlink" content-type="dwc:institutional_code" xlink:type="simple">CUMZ</named-content> 7956. Central tooth indicated by ‘C’; blue color indicates central tooth row; yellow color indicates the transition of outer lateral to marginal teeth.</p></caption><graphic xmlns:xlink="http://www.w3.org/1999/xlink" xlink:href="zookeys-1076-043-g010.jpg" position="float" orientation="portrait" xlink:type="simple" id="oo_620572.jpg"><uri content-type="original_file" xlink:type="simple">https://binary.pensoft.net/fig/620572</uri></graphic></fig><p><bold><italic>External appearance</italic></bold> (Figs <xref ref-type="fig" rid="F1">1</xref>, <xref ref-type="fig" rid="F8">8A</xref>). Living animal with reticulated skin, pale to dark brownish body marked with prominent, oblique, dark brownish lines running downwards. Mantle extensions well-developed. Shell lobes pale yellowish-orange, painted with irregular black stripes, and enlarged to cover entire shell; right shell lobe (<abbrev xmlns:xlink="http://www.w3.org/1999/xlink" xlink:title="right shell lobe" id="ABBRID0EF2AG" xlink:type="simple">rsl</abbrev>) large (square shape in preserved specimen); left shell lobe (<abbrev xmlns:xlink="http://www.w3.org/1999/xlink" xlink:title="left shell lobe" id="ABBRID0EJ2AG" xlink:type="simple">lsl</abbrev>) small (triangular shape in preserved specimen); left dorsal lobe (<abbrev xmlns:xlink="http://www.w3.org/1999/xlink" xlink:title="left dorsal lobe" id="ABBRID0EN2AG" xlink:type="simple">ldl</abbrev>) larger than right dorsal lobe (<abbrev xmlns:xlink="http://www.w3.org/1999/xlink" xlink:title="right dorsal lobe" id="ABBRID0ER2AG" xlink:type="simple">rdl</abbrev>). Foot sole divided into median and lateral planes. Caudal horn absent.</p></tp:treatment-sec><tp:treatment-sec sec-type="etymology" id="SECID0EV2AG"><title>Etymology.</title><p>The specific name is a Latin word “<italic><tp:taxon-name><tp:taxon-name-part taxon-name-part-type="genus" reg="Cryptosemelus"/><tp:taxon-name-part taxon-name-part-type="species" reg="tigrinus">tigrinus</tp:taxon-name-part></tp:taxon-name></italic>”, a noun in apposition referring to the dark stripes on shell lobes, which is similar to the color pattern of the tiger.</p></tp:treatment-sec><tp:treatment-sec sec-type="distribution" id="SECID0EF3AG"><title>Distribution, habitat, and behavior observations.</title><p><italic><tp:taxon-name><tp:taxon-name-part taxon-name-part-type="genus" reg="Cryptosemelus">Cryptosemelus</tp:taxon-name-part><tp:taxon-name-part taxon-name-part-type="species" reg="tigrinus">tigrinus</tp:taxon-name-part></tp:taxon-name></italic> sp. nov. can be found on the limestone hills in Phang-Nga Province (Fig. <xref ref-type="fig" rid="F1">1</xref>). This new semislug species has a high activity level, and is abundant in moist weather conditions after rain. They were seen hanging, crawling, or slowly climbing on the wet surface of the limestone rocks, tree trunks, and limestone shrubs. This new species also has an escape behavior similar to the other congeners. Its predators are unknown, but the carnivorous slug <italic><tp:taxon-name><tp:taxon-name-part taxon-name-part-type="genus" reg="Atopos">Atopos</tp:taxon-name-part></tp:taxon-name></italic> sp. (<tp:taxon-name>Rathuisiidae</tp:taxon-name>) and <italic><tp:taxon-name><tp:taxon-name-part taxon-name-part-type="genus" reg="Discartemon">Discartemon</tp:taxon-name-part></tp:taxon-name></italic> sp. (<tp:taxon-name><tp:taxon-name-part taxon-name-part-type="family">Streptaxidae</tp:taxon-name-part></tp:taxon-name>) were sympatric with the new species.</p></tp:treatment-sec><tp:treatment-sec sec-type="remarks" id="SECID0EQ4AG"><title>Remarks.</title><p><italic><tp:taxon-name><tp:taxon-name-part taxon-name-part-type="genus" reg="Cryptosemelus">Cryptosemelus</tp:taxon-name-part><tp:taxon-name-part taxon-name-part-type="species" reg="tigrinus">tigrinus</tp:taxon-name-part></tp:taxon-name></italic> sp. nov. differs from <italic><tp:taxon-name><tp:taxon-name-part taxon-name-part-type="genus" reg="Cryptosemelus">C.</tp:taxon-name-part><tp:taxon-name-part taxon-name-part-type="species" reg="gracilis">gracilis</tp:taxon-name-part></tp:taxon-name></italic> and <italic><tp:taxon-name><tp:taxon-name-part taxon-name-part-type="genus" reg="Cryptosemelus">C.</tp:taxon-name-part><tp:taxon-name-part taxon-name-part-type="species" reg="betarmon">betarmon</tp:taxon-name-part></tp:taxon-name></italic> sp. nov. in having pale yellow-orange banded shell lobes and a well-developed penial verge, whereas <italic><tp:taxon-name><tp:taxon-name-part taxon-name-part-type="genus" reg="Cryptosemelus">C.</tp:taxon-name-part><tp:taxon-name-part taxon-name-part-type="species" reg="gracilis">gracilis</tp:taxon-name-part></tp:taxon-name></italic> and <italic><tp:taxon-name><tp:taxon-name-part taxon-name-part-type="genus" reg="Cryptosemelus">C.</tp:taxon-name-part><tp:taxon-name-part taxon-name-part-type="species" reg="betarmon">betarmon</tp:taxon-name-part></tp:taxon-name></italic> sp. nov. have monochrome shell lobes and do not have a penial verge.</p></tp:treatment-sec><tp:treatment-sec><!--Section generated to contain objects referenced in tp:taxon-treatment.--><fig id="F1" position="float" orientation="portrait"><object-id xmlns:xlink="http://www.w3.org/1999/xlink" content-type="doi" xlink:type="simple">10.3897/zookeys.1076.75576.figure1</object-id><object-id xmlns:xlink="http://www.w3.org/1999/xlink" content-type="arpha" xlink:type="simple">3DBD36F2-0427-5DA9-92A5-9DA39CEAB68C</object-id><label>Figure 1.</label><caption><p>Geographic distribution and living animals of <italic><tp:taxon-name><tp:taxon-name-part taxon-name-part-type="genus" reg="Cryptosemelus">Cryptosemelus</tp:taxon-name-part><tp:taxon-name-part taxon-name-part-type="species" reg="gracilis">gracilis</tp:taxon-name-part></tp:taxon-name></italic>, <italic><tp:taxon-name><tp:taxon-name-part taxon-name-part-type="genus" reg="Cryptosemelus">C.</tp:taxon-name-part><tp:taxon-name-part taxon-name-part-type="species" reg="betarmon">betarmon</tp:taxon-name-part></tp:taxon-name></italic> sp. nov., and <italic><tp:taxon-name><tp:taxon-name-part taxon-name-part-type="genus" reg="Cryptosemelus">C.</tp:taxon-name-part><tp:taxon-name-part taxon-name-part-type="species" reg="tigrinus">tigrinus</tp:taxon-name-part></tp:taxon-name></italic> sp. nov. based on the specimens examined herein. All not to scale. Black symbols indicate type locality and white symbols indicate other localities.</p></caption><graphic xmlns:xlink="http://www.w3.org/1999/xlink" xlink:href="zookeys-1076-043-g001.jpg" position="float" orientation="portrait" xlink:type="simple" id="oo_620563.jpg"><uri content-type="original_file" xlink:type="simple">https://binary.pensoft.net/fig/620563</uri></graphic></fig><fig id="F3" position="float" orientation="portrait"><object-id xmlns:xlink="http://www.w3.org/1999/xlink" content-type="doi" xlink:type="simple">10.3897/zookeys.1076.75576.figure3</object-id><object-id xmlns:xlink="http://www.w3.org/1999/xlink" content-type="arpha" xlink:type="simple">5656E59A-4DB2-5D51-9FF0-12AD1FF10D41</object-id><label>Figure 3.</label><caption><p>Shells <bold>A, B</bold><italic><tp:taxon-name><tp:taxon-name-part taxon-name-part-type="genus" reg="Cryptosemelus">Cryptosemelus</tp:taxon-name-part><tp:taxon-name-part taxon-name-part-type="species" reg="gracilis">gracilis</tp:taxon-name-part></tp:taxon-name></italic> specimen <named-content xmlns:xlink="http://www.w3.org/1999/xlink" content-type="dwc:institutional_code" xlink:type="simple">CUMZ</named-content> 7954 <bold>C, D</bold><italic><tp:taxon-name><tp:taxon-name-part taxon-name-part-type="genus" reg="Cryptosemelus">C.</tp:taxon-name-part><tp:taxon-name-part taxon-name-part-type="species" reg="betarmon">betarmon</tp:taxon-name-part></tp:taxon-name></italic> sp. nov. <bold>C</bold> holotype <named-content xmlns:xlink="http://www.w3.org/1999/xlink" content-type="dwc:institutional_code" xlink:type="simple">CUMZ</named-content> 7959, and <bold>D</bold> paratype <named-content xmlns:xlink="http://www.w3.org/1999/xlink" content-type="dwc:institutional_code" xlink:type="simple">CUMZ</named-content> 7960 <bold>E, F</bold><italic><tp:taxon-name><tp:taxon-name-part taxon-name-part-type="genus" reg="Cryptosemelus">C.</tp:taxon-name-part><tp:taxon-name-part taxon-name-part-type="species" reg="tigrinus">tigrinus</tp:taxon-name-part></tp:taxon-name></italic> sp. nov. <bold>E</bold> holotype <named-content xmlns:xlink="http://www.w3.org/1999/xlink" content-type="dwc:institutional_code" xlink:type="simple">CUMZ</named-content> 7955, and <bold>F</bold> paratype <named-content xmlns:xlink="http://www.w3.org/1999/xlink" content-type="dwc:institutional_code" xlink:type="simple">CUMZ</named-content> 7956.</p></caption><graphic xmlns:xlink="http://www.w3.org/1999/xlink" xlink:href="zookeys-1076-043-g003.jpg" position="float" orientation="portrait" xlink:type="simple" id="oo_620565.jpg"><uri content-type="original_file" xlink:type="simple">https://binary.pensoft.net/fig/620565</uri></graphic></fig></tp:treatment-sec></tp:taxon-treatment>
